# Supplementary material for: Arabidopsis Glutathione-S-Transferases GSTF11 and GSTU20 Function in Aliphatic Glucosinolate Biosynthesis
Source: Front Plant Sci. 2022 Jan 25;12:816233. doi: 10.3389/fpls.2021.816233 (PMC8821908; doi:10.3389/fpls.2021.816233)
Supplement: Supplementary file 2 [file Data_Sheet_1.xlsx]

## Sheet: Table S1
Supplementary Table 1. The primers used for this study
Primers used for CRISPR Construct
Primer		Gene	Sequence 5’-3’
GSTF11- DT1-BsF	GSTF11- DT1-BsF	GSTF11	ATATATGGTCTCGATTGTTAGCTACGAACCGGTACTTGGGGTT
GSTF11- DT1-F0	GSTF11- DT1-F0	GSTF11	TGTTAGCTACGAACCGGTACTTGGGGTTTTAGAGCTAGAAATAGC
GSTF11-DT2-R0	GSTF11-DT2-R0	GSTF11	AACCCGGGCATATGACTCAAATCAGCCAATCTCTTAGTCGACTCTAC
GSTF11-DT2-BsR	GSTF11-DT2-BsR	GSTF11	ATTATTGGTCTCGAAACCCGGGCATATGACTCAAATCAGCC
GSTU20-DT1-BsF	GSTU20-DT1-BsF	GSTU20	ATATATGGTCTCGATTGTAAGGATCGGAAGGGAAGAACGGGTT
GSTU20-DT1-F0	GSTU20-DT1-F0	GSTU20	TGTAAGGATCGGAAGGGAAGAACGGGTTTTAGAGCTAGAAATAGC
GSTU20-DT2-R0	GSTU20-DT2-R0	GSTU20	AACCCAGTACGTCGACGAGGCTTGGCCAATCTCTTAGTCGACTCTAC
GSTU20-DT2-BsR	GSTU20-DT2-BsR	GSTU20	ATTATTGGTCTCGAAACCCAGTACGTCGACGAGGCTTGGCC
U626-IDF		--	TGTCCCAGGATTAGAATGATTAGGC
U629-IDR		--	ACTAATGTCTTCTTACGTCAGCGAG
Primers used for qRT-PCR
ACTIN2-QF	GSTF11-QF	ACTIN2	AAACCTCAAAGACCAGCTCTT
ACTIN2-QR	GSTF11-QR	ACTIN2	AACGATTCCTGGACCTGCC
GSTF11-QF	GSTF11-QF	GSTF11	GAGGAGCTAAAGGTCAAG
GSTF11-QR	GSTF11-QR	GSTF11	ACCAAACCACTCAAACTGG
GSTU20-QF	GSTU20-QF	GSTU20	CAAGAATCTTCACTGCCTC
GSTU20-QR	GSTU20-QR	GSTU20	TTGTCCAGTACGTCGAC
Primers used for genotyping
GSTF11-F1	GSTF11-F1	GSTF11	CTACGCTGTGGCTCTAC
GSTF11-R1	GSTF11-R1	GSTF11	CTAGCCGAAATCTCATT
GSTF11-F2	GSTF11-F1	GSTF11	GAGGAGCTAAAGGTCAAG
GSTF11-R2	GSTF11-R1	GSTF11	AACCAAACCACTCAAACT
GSTU20-F1	GSTF11-F1	GSTU20	CAGATAACCCTAAATCACAT
GSTU20-R1	GSTF11-R1	GSTU20	AGAGTAATCCCATTCACAA
GSTU20-F2	GSTF11-F1	GSTU20	CAGAATCGAGCCTGAGCT
GSTU20-R2	GSTF11-R1	GSTU20	CTGGTCCACAACGGTAAA
Primers used for GSTF11 CDS Cloning
Primer	Gene	Sequence 5’-3’
attB1-GSTF11-F	GSTF11	ggggACAAgTTTgTACAAAAAAgCAggCTTC ATGGTGGTCAAAGTATATGGGC	ggggACAAgTTTgTACAAAAAAgCAggCTTCATGGTGGTCAAAGTATATGGGC
attB2-GSTF11-R	GSTF11	ggggACCACTTTgTACAAgAAAgCTgggTT ATAGGCAGCCAATTCCATGAGC	ggggACCACTTTgTACAAgAAAgCTgggTTATAGGCAGCCAATTCCATGAGC
Primers used for GSTU20 CDS Cloning
attB1-GSTU20-F	GSTU20	ggggACAAgTTTgTACAAAAAAgCAggCTTC ATGGCGAACCTACCGATTCTTT	ggggACAAgTTTgTACAAAAAAgCAggCTTCATGGCGAACCTACCGATTCTTT
attB1-GSTU20-R	GSTU20	ggggACCACTTTgTACAAgAAAgCTgggTT GAGATTGTTCTTCCTATACTCA	ggggACCACTTTgTACAAgAAAgCTgggTTGAGATTGTTCTTCCTATACTCA
Primers used for GSTF11 Promoter Cloning
GSTF11P-GUS-F	GSTF11 Promoter	AAGGCGTGTCCCTGTCTA
GSTF11P-GUS-R	GSTF11 Promoter	CAGCGAGTTGTTGATTTCC
Primers used for GSTU20 Promoter Cloning
GSTU20P-GUS-F	GSTU20 Promoter	ATATGTTTCTCTTGTCATAT
GSTU20P-GUS-R	GSTU20 Promoter	CCACCGTATAGGTCACAG

## Sheet: Table S2
Supplementary Table 2 Identified genes regulating aliphatic glucosinolate biosynthesis
Gene ID	Description
AT5g23020	2-isopropylmalate synthase 2(IMS2)
AT1g16060	ARIA-interacting double AP2 domain protein(ADAP)
AT4g22790	MATE efflux family protein(AT4G22790)
AT1g21440	Phosphoenolpyruvate carboxylase family protein(AT1G21440)
AT2g31790	UDP-Glycosyltransferase superfamily protein(AT2G31790)
AT1g62800	aspartate aminotransferase 4(ASP4)
AT4g12030	bile acid transporter 5(BAT5)
AT3g19710	branched-chain aminotransferase4(BCAT4)
AT4g13770	cytochrome P450, family 83, subfamily A, polypeptide 1(CYP83A1)
AT1g65860	flavin-monooxygenase glucosinolate S-oxygenase 1(FMO GS-OX1)
AT1g62560	flavin-monooxygenase glucosinolate S-oxygenase 3(FMO GS-OX3)
AT4g30110	heavy metal atpase 2(HMA2)
AT3g22740	homocysteine S-methyltransferase 3(HMT3)
AT2g17265	homoserine kinase(HSK)
AT4g13430	isopropyl malate isomerase large subunit 1(IIL1)
AT3g58990	isopropylmalate isomerase 1(IPMI1)
AT2g43100	isopropylmalate isomerase 2(IPMI2)
AT5g23010	methylthioalkylmalate synthase 1(MAM1)
AT5g61420	myb domain protein 28(MYB28)
AT5g07690	myb domain protein 29(MYB29)

## Sheet: Table S3
Supplementary Table 3 Quality control information of RNA sequencing data
Sample	Raw Data		Valid Data		Valid Ratio(reads)	Mapped reads	Q20%	Q30%	GC content%
	Read	Base	Read	Base
WT_L1	46787326	7.02G	45264288	6.79G	96.74	44253102(97.77%)	99.98	97.82	46.5
WT_L2	43994930	6.60G	42473782	6.37G	96.54	41483842(97.67%)	99.98	97.67	46
WT_L3	47185584	7.08G	45648614	6.85G	96.74	44623755(97.75%)	99.98	97.9	46
gstf11_L1	56733638	8.51G	53813938	8.07G	94.85	52447099(97.46%)	99.98	97.8	46
gstf11_L2	53478224	8.02G	50639280	7.60G	94.69	49426043(97.60%)	99.98	97.54	46
gstf11_L3	66069378	9.91G	63269768	9.49G	95.76	61731637(97.57%)	99.98	97.62	46
gstu20_L1	54295202	8.14G	51649664	7.75G	95.13	50448442(97.67%)	99.98	97.74	46
gstu20_L2	49619848	7.44G	47638820	7.15G	96.01	46462689(97.53%)	99.98	97.61	46
gstu20_L3	46701378	7.01G	44660438	6.70G	95.63	43610519(97.65%)	99.98	97.74	46

## Sheet: Table S4
Supplementary Table 4 Differentially expressed genes (DEGs) detected in the gstf11 mutant
Gene ID	GO	KEGG	Description	FPKM.gstf11_L1	FPKM.gstf11_L2	FPKM.gstf11_L3	FPKM.WT_L1	FPKM.WT_L2	FPKM.WT_L3	fc	log2(fc)	pval	regulation	significant
AT3G29810	GO:0003674(molecular_function);GO:0005794(Golgi apparatus);GO:0005886(plasma membrane);GO:0009664(plant-type cell wall organization);GO:0009832(plant-type cell wall biogenesis);GO:0010214(seed coat development);GO:0010215(cellulose microfibril organization);GO:0016049(cell growth);GO:0031225(anchored component of membrane);GO:0046658(anchored component of plasma membrane);GO:0048316(seed developm…	NA	COBRA-like protein 2 precursor [Arabidopsis thaliana]	1.09902	3.38648	1.89339	0.517267	0.966216	0.834314	2.75214	1.46055	0.0497691	up	yes
AT4G18260	GO:0009507(chloroplast);GO:0016020(membrane)	NA	Cytochrome b561/ferric reductase transmembrane protein family [Arabidopsis thaliana]	1.31046	1.9493	2.0545	0.841203	0.266384	0.619211	3.07752	1.62177	0.0496617	up	yes
AT5G49360	GO:0004553(hydrolase activity, hydrolyzing O-glycosyl compounds);GO:0005576(extracellular region);GO:0005975(carbohydrate metabolic process);GO:0009505(plant-type cell wall);GO:0010214(seed coat development);GO:0045493(xylan catabolic process);GO:0046556(alpha-L-arabinofuranosidase activity);GO:0048046(apoplast)	00520(Amino sugar and nucleotide sugar metabolism)	beta-xylosidase 1 [Arabidopsis thaliana]	22.2061	81.8107	40.0453	13.4271	19.9716	35.5605	2.08909	1.06288	0.0491833	up	yes
AT2G03925	GO:0004751(ribose-5-phosphate isomerase activity);GO:0005737(cytoplasm);GO:0008219(cell death);GO:0009052(pentose-phosphate shunt, non-oxidative branch);GO:0010228(vegetative to reproductive phase transition of meristem)	00030(Pentose phosphate pathway);00710(Carbon fixation in photosynthetic organisms)	RPI2 [Arabidopsis thaliana]	1.62297	1.16851	2.02083	2.66076	5.57338	2.91254	0.431726	-1.21181	0.0490116	down	yes
AT1G30860	GO:0005634(nucleus);GO:0009553(embryo sac development);GO:0009555(pollen development)	NA	RING/U-box superfamily protein [Arabidopsis thaliana]	0.226123	1.38814	0.694284	0.121713	0.336975	0.228734	3.35827	1.74772	0.0488706	up	yes
AT2G25220	GO:0005886(plasma membrane);GO:0006468(protein phosphorylation);GO:0016301(kinase activity);GO:0016310(phosphorylation);GO:0016310(phosphorylation)	NA	Protein kinase superfamily protein [Arabidopsis thaliana]	0.72576	1.6758	1.02125	0.282066	0.35685	0.557873	2.85999	1.51601	0.0486639	up	yes
AT2G13960	GO:0003677(DNA binding);GO:0003700(DNA binding transcription factor activity);GO:0005634(nucleus);GO:0006355(regulation of transcription, DNA-templated);GO:0000981(RNA polymerase II transcription factor activity, sequence-specific DNA binding);GO:0001135(transcription factor activity, RNA polymerase II transcription factor recruiting);GO:0006351(transcription, DNA-templated);GO:0006357(regulation…	NA	Homeodomain-like superfamily protein [Arabidopsis thaliana]	1.61662	2.97656	1.90071	0.648437	1.05111	0.626566	2.79173	1.48116	0.0483191	up	yes
AT5G65070	GO:0003677(DNA binding);GO:0003700(DNA binding transcription factor activity);GO:0005634(nucleus);GO:0006351(transcription, DNA-templated);GO:0006355(regulation of transcription, DNA-templated);GO:0009908(flower development);GO:0009910(negative regulation of flower development);GO:0010048(vernalization response);GO:0046983(protein dimerization activity);GO:0048587(regulation of short-day photoper…	NA	K-box region and MADS-box transcription factor family protein [Arabidopsis thaliana]	2.75563	1.85717	0.431414	4.16339	6.20586	1.5228	0.424167	-1.2373	0.0483018	down	yes
AT1G21130	GO:0005515(protein binding);GO:0005634(nucleus);GO:0005829(cytosol);GO:0008171(O-methyltransferase activity);GO:0008757(S-adenosylmethionine-dependent methyltransferase activity);GO:0019438(aromatic compound biosynthetic process);GO:0032259(methylation);GO:0046983(protein dimerization activity);GO:0046983(protein dimerization activity)	NA	O-methyltransferase family protein [Arabidopsis thaliana]	76.5218	297.349	138.274	64.9383	67.8026	116.531	2.05457	1.03883	0.0482694	up	yes
AT1G15790	GO:0005634(nucleus);GO:0005829(cytosol);GO:0031490(chromatin DNA binding);GO:0031490(chromatin DNA binding)	NA	mediator of RNA polymerase II transcription subunit 15a-like protein [Arabidopsis thaliana]	2.89615	12.4336	4.64161	2.36341	3.87408	2.1408	2.3837	1.25321	0.0479586	up	yes
AT2G31585	NA	NA	hypothetical protein, partial [Arabidopsis thaliana]	9.99747	29.9701	14.0132	6.65085	8.3288	10.9868	2.07886	1.0558	0.0469813	up	yes
AT3G46490	GO:0005737(cytoplasm);GO:0016706(oxidoreductase activity, acting on paired donors, with incorporation or reduction of molecular oxygen, 2-oxoglutarate as one donor, and incorporation of one atom each of oxygen into both donors);GO:0019748(secondary metabolic process);GO:0019748(secondary metabolic process)	NA	2-oxoglutarate (2OG) and Fe(II)-dependent oxygenase superfamily protein [Arabidopsis thaliana]	5.36121	1.89082	1.12387	0.709711	1.09747	1.12942	2.85224	1.51209	0.0469482	up	yes
AT1G11730	GO:0000139(Golgi membrane);GO:0005794(Golgi apparatus);GO:0006486(protein glycosylation);GO:0008378(galactosyltransferase activity);GO:0016021(integral component of membrane);GO:0016757(transferase activity, transferring glycosyl groups);GO:0016758(transferase activity, transferring hexosyl groups)	NA	Galactosyltransferase family protein [Arabidopsis thaliana]	1.02074	0.582043	0.623935	0.053731	0.262072	0.323861	3.48107	1.79953	0.0469211	up	yes
AT1G17665	NA	NA	CA-responsive protein [Arabidopsis thaliana]	1.52686	2.16847	1.26225	0.500875	0.620115	0.676944	2.75738	1.4633	0.0468003	up	yes
AT1G53233	GO:0003677(DNA binding);GO:0003700(DNA binding transcription factor activity);GO:0005634(nucleus);GO:0006351(transcription, DNA-templated);GO:0006355(regulation of transcription, DNA-templated);GO:0009733(response to auxin);GO:0009965(leaf morphogenesis);GO:0010150(leaf senescence);GO:0030154(cell differentiation);GO:0045962(positive regulation of development, heterochronic);GO:0048366(leaf devel…	NA	TEOSINTE BRANCHED 1, cycloidea and PCF transcription factor 3 [Arabidopsis thaliana]	2.31699	2.77589	7.58855	2.19701	1.66598	1.60825	2.31783	1.21278	0.0467978	up	yes
AT5G03355	GO:0005634(nucleus)	NA	cysteine/histidine-rich C1 domain protein [Arabidopsis thaliana]	0.827425	2.49577	0.539276	0.137786	0.405827	0.59771	3.3842	1.75882	0.046531	up	yes
AT3G47090	GO:0004674(protein serine/threonine kinase activity);GO:0005524(ATP binding);GO:0005886(plasma membrane);GO:0006468(protein phosphorylation);GO:0007169(transmembrane receptor protein tyrosine kinase signaling pathway);GO:0009507(chloroplast);GO:0016021(integral component of membrane);GO:0016301(kinase activity)	NA	Leucine-rich repeat protein kinase family protein [Arabidopsis thaliana]	0.91045	2.32592	0.993618	0.28367	0.84863	0.413309	2.73678	1.45248	0.0464715	up	yes
AT3G20960	GO:0004497(monooxygenase activity);GO:0005506(iron ion binding);GO:0016020(membrane);GO:0016021(integral component of membrane);GO:0016705(oxidoreductase activity, acting on paired donors, with incorporation or reduction of molecular oxygen);GO:0016709(oxidoreductase activity, acting on paired donors, with incorporation or reduction of molecular oxygen, NAD(P)H as one donor, and incorporation of …	NA	cytochrome P450, family 705, subfamily A, polypeptide 33 [Arabidopsis thaliana]	0.904461	5.80881	2.23767	1.27438	0.708063	1.11946	2.88563	1.52889	0.0464101	up	yes
AT5G17780	GO:0005576(extracellular region);GO:0005618(cell wall);GO:0005737(cytoplasm);GO:0005886(plasma membrane);GO:0010224(response to UV-B);GO:0016787(hydrolase activity);GO:0071555(cell wall organization);GO:0071555(cell wall organization)	NA	alpha/beta-Hydrolases superfamily protein [Arabidopsis thaliana]	2.4342	1.0321	2.54955	5.97852	2.77731	3.30443	0.498817	-1.00342	0.0463743	down	yes
AT5G11300	GO:0005515(protein binding);GO:0005634(nucleus);GO:0007049(cell cycle);GO:0008283(cell proliferation);GO:0010389(regulation of G2/M transition of mitotic cell cycle);GO:0016021(integral component of membrane);GO:0016538(cyclin-dependent protein serine/threonine kinase regulator activity);GO:0051301(cell division);GO:0051726(regulation of cell cycle);GO:2000123(positive regulation of stomatal comp…	NA	mitotic-like cyclin 3B from Arabidopsi [Arabidopsis thaliana]	0.926084	1.03327	1.09999	0.232449	0.107593	0.60967	3.22133	1.68766	0.046374	up	yes
AT4G37520	GO:0004601(peroxidase activity);GO:0005515(protein binding);GO:0005576(extracellular region);GO:0005737(cytoplasm);GO:0006979(response to oxidative stress);GO:0020037(heme binding);GO:0042744(hydrogen peroxide catabolic process);GO:0046872(metal ion binding);GO:0048511(rhythmic process);GO:0055114(oxidation-reduction process);GO:0055114(oxidation-reduction process)	00940(Phenylpropanoid biosynthesis);00940(Phenylpropanoid biosynthesis)	Peroxidase superfamily protein [Arabidopsis thaliana]	4.04005	19.0851	10.8837	4.06056	5.09952	6.45353	2.17815	1.12311	0.0459646	up	yes
AT2G34490	GO:0000249(C-22 sterol desaturase activity);GO:0004497(monooxygenase activity);GO:0005506(iron ion binding);GO:0005576(extracellular region);GO:0016021(integral component of membrane);GO:0016126(sterol biosynthetic process);GO:0019825(oxygen binding);GO:0020037(heme binding);GO:0055114(oxidation-reduction process)	00100(Steroid biosynthesis)	cytochrome P450, family 710, subfamily A, polypeptide 2 [Arabidopsis thaliana]	0.730561	11.0953	4.79723	0.876895	2.99989	1.61625	3.02621	1.59751	0.0458498	up	yes
AT5G24200	GO:0005634(nucleus);GO:0005634(nucleus)	NA	alpha/beta-Hydrolases superfamily protein [Arabidopsis thaliana]	0.344225	0.536465	14.0336	1.3991	1.4092	0.174107	5.00077	2.32215	0.0457651	up	yes
AT1G70690	GO:0005576(extracellular region);GO:0009506(plasmodesma);GO:0016021(integral component of membrane);GO:0016032(viral process);GO:0042742(defense response to bacterium);GO:0051707(response to other organism)	NA	Receptor-like protein kinase-related family protein [Arabidopsis thaliana]	1.1912	9.78795	4.65844	1.88779	1.13138	2.48148	2.84286	1.50734	0.0453738	up	yes
AT5G67020	GO:0003674(molecular_function);GO:0005634(nucleus);GO:0008150(biological_process)	00520(Amino sugar and nucleotide sugar metabolism)	hypothetical protein AT5G67020 [Arabidopsis thaliana]	0.406413	1.79819	0.940532	0.311589	0.451184	0.173813	3.35809	1.74764	0.044941	up	yes
AT1G03010	GO:0005886(plasma membrane);GO:0009416(response to light stimulus);GO:0009860(pollen tube growth);GO:0016567(protein ubiquitination);GO:0016567(protein ubiquitination)	03050(Proteasome);03050(Proteasome)	Phototropic-responsive NPH3 family protein [Arabidopsis thaliana]	0.866552	0.320895	0.493285	0.263057	0.183029	0.0534534	3.36457	1.75042	0.0448518	up	yes
AT2G41105	GO:0005509(calcium ion binding);GO:0005515(protein binding);GO:0005739(mitochondrion);GO:0005774(vacuolar membrane);GO:0009266(response to temperature stimulus);GO:0009506(plasmodesma);GO:0009612(response to mechanical stimulus);GO:0009646(response to absence of light);GO:0009652(thigmotropism)	04626(Plant-pathogen interaction)	hypothetical protein AT2G41105 [Arabidopsis thaliana]	5.49848	5.63757	5.8647	8.93552	5.11695	25.356	0.431398	-1.21291	0.0445191	down	yes
AT5G25250	GO:0003674(molecular_function);GO:0005768(endosome);GO:0005773(vacuole);GO:0005774(vacuolar membrane);GO:0005886(plasma membrane);GO:0005901(caveola);GO:0006897(endocytosis);GO:0009506(plasmodesma);GO:0010324(membrane invagination);GO:0071456(cellular response to hypoxia)	NA	SPFH/Band 7/PHB domain-containing membrane-associated protein family [Arabidopsis thaliana]	1.43345	14.452	6.2168	1.26981	0.938735	4.86787	3.12337	1.6431	0.0444077	up	yes
AT5G40720	GO:0008150(biological_process);GO:0016021(integral component of membrane);GO:0016740(transferase activity);GO:0016740(transferase activity)	NA	C3H4 type zinc finger protein (DUF23) [Arabidopsis thaliana]	2.63439	12.9204	5.23369	2.65671	3.71235	3.18575	2.17571	1.12149	0.0443485	up	yes
AT4G23320	GO:0004674(protein serine/threonine kinase activity);GO:0005524(ATP binding);GO:0005576(extracellular region);GO:0005634(nucleus);GO:0005739(mitochondrion);GO:0005886(plasma membrane);GO:0006468(protein phosphorylation);GO:0016021(integral component of membrane);GO:0016301(kinase activity);GO:0042742(defense response to bacterium);GO:0042742(defense response to bacterium)	NA	RecName: Full=Cysteine-rich receptor-like protein kinase 24; Short=Cysteine-rich RLK24; Flags: Precursor;cysteine-rich RLK (RECEPTOR-like protein kinase) 24 [Arabidopsis thaliana]	0.461351	2.90909	0.791424	0.183688	0.485103	0.52791	3.47778	1.79817	0.0440644	up	yes
AT2G34655	NA	NA	F26F24.30 [Arabidopsis thaliana]	6.18999	7.49204	6.6291	2.63283	3.97198	2.69423	2.18422	1.12712	0.0436132	up	yes
AT1G03360	GO:0000176(nuclear exosome (RNase complex));GO:0000177(cytoplasmic exosome (RNase complex));GO:0000460(maturation of 5.8S rRNA);GO:0000467(exonucleolytic trimming to generate mature 3'-end of 5.8S rRNA from tricistronic rRNA transcript (SSU-rRNA, 5.8S rRNA, LSU-rRNA));GO:0003723(RNA binding);GO:0004527(exonuclease activity);GO:0005654(nucleoplasm);GO:0005730(nucleolus);GO:0005737(cytoplasm);GO:00…	03018(RNA degradation)	ribosomal RNA processing 4 [Arabidopsis thaliana]	5.41118	1.15396	1.85438	5.92715	7.59719	4.3552	0.470903	-1.0865	0.0435854	down	yes
AT2G01008	GO:0003674(molecular_function);GO:0005739(mitochondrion);GO:0009793(embryo development ending in seed dormancy)	NA	maternal effect embryo arrest protein [Arabidopsis thaliana]	0.447324	1.37355	0.677598	0.114607	0.27615	0.342168	3.4089	1.76931	0.0434416	up	yes
AT1G70000	GO:0003676(nucleic acid binding);GO:0003677(DNA binding);GO:0003682(chromatin binding);GO:0003700(DNA binding transcription factor activity);GO:0005634(nucleus);GO:0006351(transcription, DNA-templated);GO:0006355(regulation of transcription, DNA-templated);GO:0008270(zinc ion binding);GO:0009651(response to salt stress);GO:0009723(response to ethylene);GO:0009733(response to auxin);GO:0009737(res…	NA	myb-like transcription factor family protein [Arabidopsis thaliana]	1.21414	2.30145	4.91345	5.37087	8.64563	2.88438	0.498734	-1.00366	0.0430046	down	yes
AT2G27990	GO:0003677(DNA binding);GO:0003700(DNA binding transcription factor activity);GO:0005634(nucleus);GO:0006351(transcription, DNA-templated);GO:0006355(regulation of transcription, DNA-templated);GO:0007389(pattern specification process);GO:0010076(maintenance of floral meristem identity);GO:0010077(maintenance of inflorescence meristem identity);GO:0010223(secondary shoot formation);GO:0010228(veg…	NA	BEL1-like homeodomain 8 [Arabidopsis thaliana]	0.190521	0.777972	0.925835	0.0001	0.069528	0.280291	5.41362	2.43659	0.0428298	up	yes
AT5G14690	GO:0003674(molecular_function);GO:0005634(nucleus);GO:0008150(biological_process);GO:0016021(integral component of membrane);GO:0016021(integral component of membrane)	NA	hypothetical protein AXX17_AT5G14180 [Arabidopsis thaliana]	0.951046	1.02032	1.45687	0.194381	0.590449	0.310613	3.12955	1.64595	0.042672	up	yes
AT4G02520	GO:0002239(response to oomycetes);GO:0004364(glutathione transferase activity);GO:0004601(peroxidase activity);GO:0005737(cytoplasm);GO:0005773(vacuole);GO:0005783(endoplasmic reticulum);GO:0005829(cytosol);GO:0005886(plasma membrane);GO:0006749(glutathione metabolic process);GO:0009407(toxin catabolic process);GO:0009409(response to cold);GO:0009506(plasmodesma);GO:0009507(chloroplast);GO:000957…	00480(Glutathione metabolism)	glutathione S-transferase PHI 2 [Arabidopsis thaliana]	44.5807	491.468	159.891	80.6277	53.7413	127.905	2.65349	1.40789	0.0425814	up	yes
AT1G13470	GO:0003674(molecular_function);GO:0008150(biological_process)	00564(Glycerophospholipid metabolism);00565(Ether lipid metabolism);00440(Phosphonate and phosphinate metabolism)	hypothetical protein (DUF1262) [Arabidopsis thaliana]	5.34544	25.853	8.69808	3.42191	8.22422	5.58037	2.316	1.21164	0.0425619	up	yes
AT1G58225	GO:0003674(molecular_function);GO:0005739(mitochondrion);GO:0008150(biological_process);GO:0008150(biological_process)	NA	hypothetical protein AT1G58225 [Arabidopsis thaliana]	0.614275	2.76425	1.60234	0.451347	0.724588	0.21777	3.57383	1.83747	0.0424862	up	yes
AT3G45290	GO:0005516(calmodulin binding);GO:0005634(nucleus);GO:0005886(plasma membrane);GO:0006952(defense response);GO:0008219(cell death);GO:0009607(response to biotic stimulus);GO:0016021(integral component of membrane)	NA	Seven transmembrane MLO family protein [Arabidopsis thaliana]	2.04744	11.3229	4.26825	2.04366	2.93623	2.24011	2.44301	1.28866	0.0420304	up	yes
AT1G72820	GO:0005739(mitochondrion);GO:0005743(mitochondrial inner membrane);GO:0006810(transport);GO:0006839(mitochondrial transport);GO:0022857(transmembrane transporter activity);GO:0055085(transmembrane transport);GO:0055085(transmembrane transport)	NA	Mitochondrial substrate carrier family protein [Arabidopsis thaliana]	12.952	15.4979	11.7702	12.3165	3.19988	2.24144	2.26492	1.17946	0.0420287	up	yes
AT1G23730	GO:0004089(carbonate dehydratase activity);GO:0005829(cytosol);GO:0005886(plasma membrane);GO:0008270(zinc ion binding);GO:0009507(chloroplast);GO:0015976(carbon utilization);GO:0016020(membrane);GO:0016020(membrane)	00910(Nitrogen metabolism);00910(Nitrogen metabolism)	beta carbonic anhydrase 3 [Arabidopsis thaliana]	0.451607	1.43394	1.39007	0.26229	0.386976	0.395319	3.1358	1.64884	0.0414426	up	yes
AT3G15990	GO:0005887(integral component of plasma membrane);GO:0008271(secondary active sulfate transmembrane transporter activity);GO:0009506(plasmodesma);GO:0015116(sulfate transmembrane transporter activity);GO:0015293(symporter activity);GO:1902358(sulfate transmembrane transport)	NA	sulfate transporter 3;4 [Arabidopsis thaliana]	0.448795	0.46018	1.09521	0.266625	0.259459	0.076874	3.32393	1.73289	0.0414136	up	yes
AT3G21150	GO:0003700(DNA binding transcription factor activity);GO:0005515(protein binding);GO:0005634(nucleus);GO:0005737(cytoplasm);GO:0006351(transcription, DNA-templated);GO:0006355(regulation of transcription, DNA-templated);GO:0008270(zinc ion binding);GO:0009640(photomorphogenesis);GO:0009785(blue light signaling pathway);GO:0009909(regulation of flower development);GO:0010017(red or far-red light s…	NA	B-box 32 [Arabidopsis thaliana]	0.194129	0.172238	0.817866	0.733735	1.7048	1.08802	0.335804	-1.57431	0.0413394	down	yes
ATCG01170	NA	00190(Oxidative phosphorylation);00195(Photosynthesis)	unnamed protein product, partial [Brassica rapa]	8.2105	0.829259	7.70176	44.2039	6.1054	10.2683	0.276365	-1.85535	0.0409912	down	yes
AT4G13920	GO:0005886(plasma membrane);GO:0006952(defense response);GO:0007165(signal transduction);GO:0016021(integral component of membrane);GO:0016301(kinase activity)	04016(MAPK signaling pathway - plant)	receptor like protein 50 [Arabidopsis thaliana]	0.091121	0.0001	0.619969	3.24498	3.82227	0.0001	0.10063	-3.31286	0.0409788	down	yes
AT5G63195	GO:0005515(protein binding);GO:0005634(nucleus);GO:0005829(cytosol);GO:0009646(response to absence of light);GO:0016853(isomerase activity);GO:0090549(response to carbon starvation)	NA	MA3 domain-containing protein [Arabidopsis thaliana]	0.194945	0.169747	0.0001	1.20931	0.692412	0.032782	0.188571	-2.40682	0.0408256	down	yes
AT1G20620	GO:0003729(mRNA binding);GO:0004096(catalase activity);GO:0005515(protein binding);GO:0005618(cell wall);GO:0005634(nucleus);GO:0005739(mitochondrion);GO:0005773(vacuole);GO:0005777(peroxisome);GO:0005886(plasma membrane);GO:0006995(cellular response to nitrogen starvation);GO:0009409(response to cold);GO:0009416(response to light stimulus);GO:0009506(plasmodesma);GO:0009507(chloroplast);GO:00095…	00630(Glyoxylate and dicarboxylate metabolism);00380(Tryptophan metabolism);04016(MAPK signaling pathway - plant);04146(Peroxisome);04146(Peroxisome)	PREDICTED: catalase-3 [Brassica rapa];catalase 3 [Arabidopsis thaliana];hypothetical protein EUTSA_v10007795mg [Eutrema salsugineum]	274.798	1411.38	461.899	204.599	316.11	417.611	2.28927	1.19489	0.0407992	up	yes
AT4G36260	GO:0003677(DNA binding);GO:0003700(DNA binding transcription factor activity);GO:0005515(protein binding);GO:0005634(nucleus);GO:0007275(multicellular organism development);GO:0009734(auxin-activated signaling pathway);GO:0009851(auxin biosynthetic process);GO:0009938(negative regulation of gibberellic acid mediated signaling pathway);GO:0010051(xylem and phloem pattern formation);GO:0010252(auxi…	NA	Lateral root primordium (LRP) protein-like protein [Arabidopsis thaliana]	0.349785	0.924202	0.580084	0.141155	0.069873	0.298676	3.63754	1.86296	0.0407499	up	yes
AT4G34135	GO:0008194(UDP-glycosyltransferase activity);GO:0016740(transferase activity);GO:0033836(flavonol 7-O-beta-glucosyltransferase activity);GO:0035251(UDP-glucosyltransferase activity);GO:0043231(intracellular membrane-bounded organelle);GO:0047893(flavonol 3-O-glucosyltransferase activity);GO:0051555(flavonol biosynthetic process);GO:0051707(response to other organism);GO:0080043(quercetin 3-O-gluc…	00906(Carotenoid biosynthesis);00906(Carotenoid biosynthesis)	UDP-glucosyltransferase 73B2 [Arabidopsis thaliana]	0.559178	3.83745	2.42259	3.8481	9.78378	1.82871	0.441071	-1.18092	0.0405986	down	yes
AT2G18660	GO:0005576(extracellular region);GO:0005618(cell wall);GO:0009627(systemic acquired resistance);GO:0010230(alternative respiration);GO:0048046(apoplast)	NA	plant natriuretic peptide A [Arabidopsis thaliana]	0.255404	0.713669	7.48169	0.794611	0.725015	0.521961	4.13931	2.04939	0.0404256	up	yes
AT3G56200	GO:0005886(plasma membrane);GO:0006865(amino acid transport);GO:0015171(amino acid transmembrane transporter activity);GO:0016020(membrane);GO:0016021(integral component of membrane)	NA	Transmembrane amino acid transporter family protein [Arabidopsis thaliana]	3.27598	14.0788	6.91854	1.62922	4.12134	4.59955	2.34522	1.22973	0.0402342	up	yes
AT2G39330	GO:0005737(cytoplasm);GO:0005773(vacuole);GO:0009506(plasmodesma);GO:0030246(carbohydrate binding);GO:0030246(carbohydrate binding)	NA	jacalin-related lectin 23 [Arabidopsis thaliana]	1.15233	2.12264	11.0999	0.733963	1.53405	2.4289	3.06049	1.61376	0.0400302	up	yes
AT1G46264	GO:0003677(DNA binding);GO:0003700(DNA binding transcription factor activity);GO:0005634(nucleus);GO:0005737(cytoplasm);GO:0006351(transcription, DNA-templated);GO:0006355(regulation of transcription, DNA-templated);GO:0008356(asymmetric cell division);GO:0034605(cellular response to heat);GO:0043565(sequence-specific DNA binding)	NA	heat shock transcription factor B4 [Arabidopsis thaliana]	2.68161	1.09816	1.04752	3.12236	2.08014	5.41036	0.454854	-1.13653	0.0397588	down	yes
AT3G21530	GO:0008150(biological_process);GO:0016787(hydrolase activity);GO:0016787(hydrolase activity)	NA	DNAse I-like superfamily protein [Arabidopsis thaliana]	1.38359	1.01665	0.868843	1.51642	3.00966	2.22431	0.484281	-1.04608	0.0396795	down	yes
AT3G42800	GO:0003674(molecular_function);GO:0005634(nucleus);GO:0009734(auxin-activated signaling pathway)	NA	AF-like protein [Arabidopsis thaliana]	0.832079	2.05316	0.542828	0.336707	0.495655	0.179472	3.38797	1.76042	0.0396645	up	yes
AT2G21820	GO:0003674(molecular_function);GO:0005737(cytoplasm);GO:0008150(biological_process)	NA	uncharacterized protein LOC9314643 [Arabidopsis lyrata subsp. lyrata]	0.553335	3.32983	1.81349	0.711799	0.559586	0.086332	4.19576	2.06893	0.0393444	up	yes
AT5G53700	GO:0003676(nucleic acid binding);GO:0005575(cellular_component);GO:0008150(biological_process);GO:0008150(biological_process)	NA	RNA-binding (RRM/RBD/RNP motifs) family protein [Arabidopsis thaliana]	0.0001	0.348715	0.218666	0.883359	1.14911	0.301437	0.243146	-2.0401	0.0390116	down	yes
AT2G27080	GO:0003674(molecular_function);GO:0005886(plasma membrane);GO:0009506(plasmodesma);GO:0016021(integral component of membrane);GO:0042742(defense response to bacterium);GO:0042742(defense response to bacterium)	NA	Late embryogenesis abundant (LEA) hydroxyproline-rich glycoprotein family [Arabidopsis thaliana]	0.344636	1.30959	6.33802	9.96303	5.14701	6.80701	0.364659	-1.45538	0.0387143	down	yes
AT5G04080	GO:0003674(molecular_function);GO:0005886(plasma membrane);GO:0008150(biological_process);GO:0008150(biological_process)	NA	cysteine-rich TM module stress tolerance protein [Arabidopsis thaliana]	2.86022	5.33194	5.72777	9.4158	16.8446	3.50738	0.467616	-1.0966	0.0385305	down	yes
ATCG00270	GO:0009536(plastid)	00195(Photosynthesis)	unnamed protein product [Brassica oleracea]	3.01709	0.09208	8.46923	35.6686	5.25048	4.98806	0.252213	-1.98728	0.038382	down	yes
AT1G78265	GO:0008152(metabolic process);GO:0008194(UDP-glycosyltransferase activity);GO:0015020(glucuronosyltransferase activity);GO:0016758(transferase activity, transferring hexosyl groups);GO:0043231(intracellular membrane-bounded organelle);GO:0080043(quercetin 3-O-glucosyltransferase activity);GO:0080044(quercetin 7-O-glucosyltransferase activity)	NA	UDP-glucosyl transferase 85A4 [Arabidopsis thaliana]	11.526	23.7046	12.7529	12.1358	7.97257	3.63984	2.02051	1.01472	0.0382745	up	yes
AT1G45145	GO:0004791(thioredoxin-disulfide reductase activity);GO:0005737(cytoplasm);GO:0005829(cytosol);GO:0005886(plasma membrane);GO:0006662(glycerol ether metabolic process);GO:0006979(response to oxidative stress);GO:0009506(plasmodesma);GO:0010188(response to microbial phytotoxin);GO:0015035(protein disulfide oxidoreductase activity);GO:0016671(oxidoreductase activity, acting on a sulfur group of don…	NA	thioredoxin H-type 5 [Arabidopsis thaliana]	4.82721	41.0577	19.6526	6.97187	9.22644	10.1947	2.48314	1.31217	0.038114	up	yes
AT3G04720	GO:0000325(plant-type vacuole);GO:0004540(ribonuclease activity);GO:0004568(chitinase activity);GO:0005576(extracellular region);GO:0008061(chitin binding);GO:0009615(response to virus);GO:0009627(systemic acquired resistance);GO:0009651(response to salt stress);GO:0009723(response to ethylene);GO:0009817(defense response to fungus, incompatible interaction);GO:0031640(killing of cells of other o…	00520(Amino sugar and nucleotide sugar metabolism);04016(MAPK signaling pathway - plant)	pathogenesis-related 4 [Arabidopsis thaliana]	5.01801	91.6298	40.1023	7.61538	8.41353	27.6798	3.12867	1.64555	0.0377024	up	yes
AT3G15357	GO:0008150(biological_process);GO:0009507(chloroplast)	NA	phosphopantothenoylcysteine decarboxylase subunit [Arabidopsis thaliana]	1.11525	0.166907	0.120955	2.79293	6.9054	0.0001	0.144674	-2.78912	0.0375093	down	yes
AT1G23530	GO:0003674(molecular_function);GO:0005634(nucleus);GO:0008150(biological_process);GO:0016021(integral component of membrane)	NA	transmembrane protein [Arabidopsis thaliana]	0.603545	0.288819	0.269079	1.04965	1.21973	0.880068	0.368777	-1.43918	0.0375038	down	yes
AT5G20740	GO:0004857(enzyme inhibitor activity);GO:0009507(chloroplast);GO:0046910(pectinesterase inhibitor activity);GO:0048046(apoplast);GO:1902183(regulation of shoot apical meristem development);GO:1902183(regulation of shoot apical meristem development)	00040(Pentose and glucuronate interconversions);00040(Pentose and glucuronate interconversions)	Plant invertase/pectin methylesterase inhibitor superfamily protein [Arabidopsis thaliana]	0.629456	4.89893	7.83099	10.8805	7.89151	11.2654	0.444757	-1.16891	0.0374145	down	yes
AT1G24580	GO:0005634(nucleus);GO:0008270(zinc ion binding);GO:0061630(ubiquitin protein ligase activity)	NA	RING/U-box superfamily protein [Arabidopsis thaliana]	0.805454	0.523183	1.37992	3.38555	1.40783	2.25728	0.384157	-1.38023	0.0373951	down	yes
AT5G05320	GO:0004497(monooxygenase activity);GO:0005575(cellular_component);GO:0006950(response to stress);GO:0055114(oxidation-reduction process);GO:0071949(FAD binding)	00906(Carotenoid biosynthesis)	FAD/NAD(P)-binding oxidoreductase family protein [Arabidopsis thaliana]	1.41897	7.00873	1.81957	0.219165	1.08819	1.51745	3.62761	1.85902	0.0367552	up	yes
AT3G61990	GO:0005576(extracellular region);GO:0005783(endoplasmic reticulum);GO:0005829(cytosol);GO:0008171(O-methyltransferase activity);GO:0008276(protein methyltransferase activity)	NA	S-adenosyl-L-methionine-dependent methyltransferases superfamily protein [Arabidopsis thaliana]	2.75636	5.22874	2.93363	1.53635	1.23407	1.39091	2.62386	1.39169	0.0364567	up	yes
AT1G68030	GO:0005634(nucleus);GO:0008150(biological_process);GO:0008150(biological_process)	NA	RING/FYVE/PHD zinc finger superfamily protein [Arabidopsis thaliana];hypothetical protein; 42846-44012 [Arabidopsis thaliana]	0.50177	0.344988	0.452588	1.49822	0.859445	1.10541	0.375201	-1.41426	0.0358123	down	yes
AT2G17710	GO:0003674(molecular_function);GO:0005739(mitochondrion);GO:0008150(biological_process)	NA	Big1 [Arabidopsis thaliana]	2.962	7.52192	5.53662	1.58265	1.83112	2.58761	2.66947	1.41655	0.0357683	up	yes
AT2G41370	GO:0005515(protein binding);GO:0005634(nucleus);GO:0005737(cytoplasm);GO:0009864(induced systemic resistance, jasmonic acid mediated signaling pathway);GO:0009944(polarity specification of adaxial/abaxial axis);GO:0009954(proximal/distal pattern formation);GO:0010227(floral organ abscission);GO:0010254(nectary development);GO:0010434(bract formation);GO:0010582(floral meristem determinacy);GO:001…	04075(Plant hormone signal transduction)	Ankyrin repeat family protein / BTB/POZ domain-containing protein [Arabidopsis thaliana]	2.00841	1.90982	1.87703	0.43318	0.591504	1.08009	2.75339	1.46121	0.035605	up	yes
AT4G30270	GO:0004553(hydrolase activity, hydrolyzing O-glycosyl compounds);GO:0005576(extracellular region);GO:0005618(cell wall);GO:0005737(cytoplasm);GO:0005794(Golgi apparatus);GO:0005886(plasma membrane);GO:0007568(aging);GO:0009505(plant-type cell wall);GO:0009739(response to gibberellin);GO:0009740(gibberellic acid mediated signaling pathway);GO:0009741(response to brassinosteroid);GO:0009828(plant-t…	NA	xyloglucan endotransglucosylase/hydrolase 24 [Arabidopsis thaliana]	2.91839	80.7312	32.8239	10.2228	11.3023	16.2053	3.087	1.6262	0.0351624	up	yes
AT5G36220	GO:0004497(monooxygenase activity);GO:0005506(iron ion binding);GO:0016020(membrane);GO:0016021(integral component of membrane);GO:0016705(oxidoreductase activity, acting on paired donors, with incorporation or reduction of molecular oxygen);GO:0016709(oxidoreductase activity, acting on paired donors, with incorporation or reduction of molecular oxygen, NAD(P)H as one donor, and incorporation of …	00943(Isoflavonoid biosynthesis);00943(Isoflavonoid biosynthesis)	cytochrome p450 81d1 [Arabidopsis thaliana]	4.71982	20.696	8.6448	3.49328	4.75954	7.2293	2.2	1.1375	0.0350865	up	yes
AT5G40240	GO:0005886(plasma membrane);GO:0006810(transport);GO:0016020(membrane);GO:0022857(transmembrane transporter activity);GO:0022857(transmembrane transporter activity)	NA	nodulin MtN21 /EamA-like transporter family protein [Arabidopsis thaliana]	3.6096	13.2344	7.07801	2.55781	3.93382	4.63504	2.14997	1.10432	0.03489	up	yes
AT3G59900	GO:0003674(molecular_function);GO:0005622(intracellular);GO:0005634(nucleus);GO:0005737(cytoplasm);GO:0005739(mitochondrion);GO:0005783(endoplasmic reticulum);GO:0007275(multicellular organism development);GO:0009733(response to auxin);GO:0016020(membrane);GO:0016021(integral component of membrane);GO:0042127(regulation of cell proliferation);GO:0046622(positive regulation of organ growth);GO:004…	NA	auxin-regulated gene involved in organ size [Arabidopsis thaliana]	5.90941	5.77161	3.19775	2.35603	0.743343	2.16972	2.82378	1.49763	0.0348268	up	yes
AT4G25350	GO:0005634(nucleus);GO:0005802(trans-Golgi network);GO:0005829(cytosol);GO:0005886(plasma membrane);GO:0006817(phosphate ion transport);GO:0009960(endosperm development);GO:0010017(red or far-red light signaling pathway);GO:0010468(regulation of gene expression);GO:0016021(integral component of membrane);GO:0045793(positive regulation of cell size);GO:0080050(regulation of seed development);GO:00…	NA	EXS (ERD1/XPR1/SYG1) family protein [Arabidopsis thaliana]	0.602775	1.0544	0.740264	0.0001	0.169794	0.297633	5.12791	2.35837	0.0347146	up	yes
AT5G25110	GO:0004674(protein serine/threonine kinase activity);GO:0005524(ATP binding);GO:0005622(intracellular);GO:0005886(plasma membrane);GO:0016301(kinase activity);GO:0018105(peptidyl-serine phosphorylation);GO:0018107(peptidyl-threonine phosphorylation);GO:0035556(intracellular signal transduction);GO:0050832(defense response to fungus)	NA	CBL-interacting protein kinase 25 [Arabidopsis thaliana]	0.308798	2.18482	1.34453	0.311057	0.437497	0.334786	3.54289	1.82493	0.0346347	up	yes
AT2G34940	GO:0000139(Golgi membrane);GO:0005509(calcium ion binding);GO:0005794(Golgi apparatus);GO:0005887(integral component of plasma membrane);GO:0006623(protein targeting to vacuole);GO:0015031(protein transport);GO:0016021(integral component of membrane);GO:0017119(Golgi transport complex);GO:0030665(clathrin-coated vesicle membrane);GO:0031902(late endosome membrane)	00941(Flavonoid biosynthesis)	VACUOLAR SORTING RECEPTOR 5 [Arabidopsis thaliana]	1.16017	2.56652	0.38378	0.023519	0.539106	0.343981	4.53391	2.18076	0.0345785	up	yes
AT3G04770	GO:0000028(ribosomal small subunit assembly);GO:0000447(endonucleolytic cleavage in ITS1 to separate SSU-rRNA from 5.8S rRNA and LSU-rRNA from tricistronic rRNA transcript (SSU-rRNA, 5.8S rRNA, LSU-rRNA));GO:0000461(endonucleolytic cleavage to generate mature 3'-end of SSU-rRNA from (SSU-rRNA, 5.8S rRNA, LSU-rRNA));GO:0003729(mRNA binding);GO:0003735(structural constituent of ribosome);GO:0005634…	03010(Ribosome);03010(Ribosome)	40s ribosomal protein SA B [Arabidopsis thaliana]	2.96833	1.64529	0.946212	4.55772	5.1632	2.39601	0.458848	-1.12391	0.0343447	down	yes
AT1G70985	GO:0003674(molecular_function);GO:0008150(biological_process);GO:0031225(anchored component of membrane)	NA	hydroxyproline-rich glycoprotein family protein [Arabidopsis thaliana]	4.55083	2.20742	3.15297	7.49982	9.28043	5.196	0.450997	-1.14881	0.0331862	down	yes
AT5G42146	GO:0003674(molecular_function);GO:0005739(mitochondrion);GO:0008150(biological_process);GO:0016021(integral component of membrane)	NA	transmembrane protein [Arabidopsis thaliana]	0.774548	2.06531	1.61693	3.0815	5.9866	2.30641	0.391822	-1.35173	0.0329988	down	yes
AT3G48115	NA	NA	hypothetical protein [Arabidopsis thaliana]	17.9204	52.8487	20.1895	12.0089	16.9076	16.4973	2.00289	1.00208	0.0326158	up	yes
AT1G12030	GO:0003674(molecular_function);GO:0008150(biological_process)	NA	phosphoenolpyruvate carboxylase, putative (DUF506) [Arabidopsis thaliana]	1.14816	0.734306	1.12505	3.79745	1.23197	2.51497	0.398643	-1.32683	0.0323437	down	yes
AT3G53250	GO:0003674(molecular_function);GO:0005634(nucleus);GO:0009733(response to auxin);GO:0009733(response to auxin)	04075(Plant hormone signal transduction);04075(Plant hormone signal transduction)	SAUR-like auxin-responsive protein family [Arabidopsis thaliana]	9.73169	13.3813	5.57537	3.64925	3.03693	5.62127	2.33098	1.22093	0.031442	up	yes
AT5G16380	GO:0003674(molecular_function);GO:0008150(biological_process);GO:0009507(chloroplast)	NA	autophagy-like protein, putative (Protein of unknown function, DUF538) [Arabidopsis thaliana]	5.76922	15.6948	8.75938	4.73849	5.22231	4.12802	2.1452	1.10111	0.0313195	up	yes
AT5G55180	GO:0004553(hydrolase activity, hydrolyzing O-glycosyl compounds);GO:0005886(plasma membrane);GO:0005886(plasma membrane)	00500(Starch and sucrose metabolism);00500(Starch and sucrose metabolism)	O-Glycosyl hydrolases family 17 protein [Arabidopsis thaliana]	5.05453	5.08113	2.97466	2.09274	1.57429	2.27419	2.20667	1.14187	0.0312995	up	yes
AT1G80130	GO:0006979(response to oxidative stress);GO:0016020(membrane)	NA	Tetratricopeptide repeat (TPR)-like superfamily protein [Arabidopsis thaliana]	10.3403	53.5189	20.9829	8.31732	19.659	7.9985	2.35838	1.23779	0.0312407	up	yes
AT2G37770	GO:0004032(alditol:NADP+ 1-oxidoreductase activity);GO:0004033(aldo-keto reductase (NADP) activity);GO:0005737(cytoplasm);GO:0008106(alcohol dehydrogenase (NADP+) activity);GO:0009409(response to cold);GO:0009414(response to water deprivation);GO:0009507(chloroplast);GO:0009636(response to toxic substance);GO:0009651(response to salt stress);GO:0016229(steroid dehydrogenase activity);GO:0016491(o…	00010(Glycolysis / Gluconeogenesis);00040(Pentose and glucuronate interconversions);00561(Glycerolipid metabolism);00561(Glycerolipid metabolism)	NAD(P)-linked oxidoreductase superfamily protein [Arabidopsis thaliana]	0.0001	0.837441	0.377467	2.09698	4.3699	0.274522	0.180231	-2.47208	0.0310962	down	yes
AT5G39610	GO:0003700(DNA binding transcription factor activity);GO:0005515(protein binding);GO:0005634(nucleus);GO:0006351(transcription, DNA-templated);GO:0006979(response to oxidative stress);GO:0007275(multicellular organism development);GO:0009651(response to salt stress);GO:0009723(response to ethylene);GO:0009733(response to auxin);GO:0009737(response to abscisic acid);GO:0010029(regulation of seed g…	03013(RNA transport);03015(mRNA surveillance pathway);03018(RNA degradation)	NAC domain containing protein 6 [Arabidopsis thaliana]	7.28565	48.9766	19.0674	8.80607	9.29754	13.4383	2.38824	1.25595	0.0309391	up	yes
AT4G00910	GO:0009705(plant-type vacuole membrane);GO:0015140(malate transmembrane transporter activity)	03040(Spliceosome);04141(Protein processing in endoplasmic reticulum);04144(Endocytosis)	aluminum activated malate transporter family protein [Arabidopsis thaliana]	0.0001	0.1447	0.0001	0.299318	0.396921	0.243198	0.154241	-2.69674	0.0309112	down	yes
AT1G64600	GO:0005739(mitochondrion);GO:0006412(translation);GO:0008168(methyltransferase activity);GO:0032259(methylation)	00480(Glutathione metabolism)	copper ion binding / methyltransferase [Arabidopsis thaliana]	4.86763	1.87223	1.68489	7.34415	7.26911	2.6514	0.487976	-1.03512	0.0308778	down	yes
AT5G42900	GO:0003674(molecular_function);GO:0005634(nucleus);GO:0009409(response to cold);GO:0010228(vegetative to reproductive phase transition of meristem);GO:0042752(regulation of circadian rhythm);GO:0080167(response to karrikin);GO:0080167(response to karrikin)	NA	cold regulated protein 27 [Arabidopsis thaliana]	0.722511	2.87973	0.567265	0.0001	0.0001	0.458018	9.09939	3.18577	0.03069	up	yes
AT5G44210	GO:0003677(DNA binding);GO:0003700(DNA binding transcription factor activity);GO:0005622(intracellular);GO:0005634(nucleus);GO:0006351(transcription, DNA-templated);GO:0006355(regulation of transcription, DNA-templated);GO:0006952(defense response);GO:0009873(ethylene-activated signaling pathway);GO:0016020(membrane);GO:0019760(glucosinolate metabolic process);GO:0043565(sequence-specific DNA bin…	NA	erf domain protein 9 [Arabidopsis thaliana]	6.43502	15.2736	8.80071	5.19523	4.72245	4.76677	2.07766	1.05496	0.0305688	up	yes
AT1G05570	GO:0000148(1,3-beta-D-glucan synthase complex);GO:0003843(1,3-beta-D-glucan synthase activity);GO:0005886(plasma membrane);GO:0005886(plasma membrane)	NA	callose synthase 1 [Arabidopsis thaliana]	2.18007	9.56806	6.53486	2.79348	3.33845	2.70297	2.0694	1.04921	0.0304299	up	yes
AT3G22235	GO:0003674(molecular_function);GO:0005634(nucleus);GO:0008150(biological_process);GO:0008150(biological_process)	NA	cysteine-rich TM module stress tolerance protein [Arabidopsis thaliana]	341.692	594.057	190.585	189.95	241.181	112.954	2.07014	1.04973	0.0301986	up	yes
AT4G34790	GO:0003674(molecular_function);GO:0005739(mitochondrion);GO:0009733(response to auxin)	04075(Plant hormone signal transduction)	SAUR-like auxin-responsive protein family [Arabidopsis thaliana]	7.08972	4.01765	4.36371	2.50648	1.75922	1.15346	2.85488	1.51343	0.0301802	up	yes
AT5G01210	GO:0005737(cytoplasm);GO:0016740(transferase activity);GO:0016747(transferase activity, transferring acyl groups other than amino-acyl groups)	NA	HXXXD-type acyl-transferase family protein [Arabidopsis thaliana]	0.0001	0.0001	1.93588	1.34278	8.5774	10.3142	0.095683	-3.38559	0.0299989	down	yes
AT5G08400	GO:0003674(molecular_function);GO:0008150(biological_process);GO:0008150(biological_process)	NA	structural maintenance of chromosomes-like protein, putative (DUF3531) [Arabidopsis thaliana]	9.68634	6.94871	5.94398	4.98247	3.57075	2.70059	2.00634	1.00457	0.0294884	up	yes
AT1G58270	GO:0005737(cytoplasm);GO:0009506(plasmodesma);GO:0016021(integral component of membrane)	NA	TRAF-like family protein [Arabidopsis thaliana]	11.5506	13.8917	8.88808	3.87608	3.52847	9.38423	2.04484	1.03199	0.0291327	up	yes
AT5G24780	GO:0003993(acid phosphatase activity);GO:0005773(vacuole);GO:0006952(defense response);GO:0008134(transcription factor binding);GO:0009507(chloroplast);GO:0009753(response to jasmonic acid);GO:0016311(dephosphorylation);GO:0045735(nutrient reservoir activity);GO:0045735(nutrient reservoir activity)	04016(MAPK signaling pathway - plant);04016(MAPK signaling pathway - plant)	vegetative storage protein 1 [Arabidopsis thaliana]	5.85126	4.24046	17.6827	0.809005	1.46888	6.34784	3.21996	1.68704	0.0291257	up	yes
AT3G13080	GO:0000325(plant-type vacuole);GO:0005524(ATP binding);GO:0005773(vacuole);GO:0005774(vacuolar membrane);GO:0005886(plasma membrane);GO:0008559(xenobiotic transmembrane transporting ATPase activity);GO:0009506(plasmodesma);GO:0010290(chlorophyll catabolite transmembrane transporter activity);GO:0015431(glutathione S-conjugate-exporting ATPase activity);GO:0016021(integral component of membrane);G…	02010(ABC transporters);02010(ABC transporters)	multidrug resistance-associated protein 3 [Arabidopsis thaliana]	1.52079	4.24865	4.33557	3.38382	18.2189	2.13072	0.42577	-1.23185	0.0290062	down	yes
AT1G17460	GO:0000783(nuclear telomere cap complex);GO:0003677(DNA binding);GO:0003691(double-stranded telomeric DNA binding);GO:0003700(DNA binding transcription factor activity);GO:0005634(nucleus);GO:0009651(response to salt stress);GO:0031627(telomeric loop formation);GO:0046686(response to cadmium ion);GO:0046686(response to cadmium ion)	NA	TRF-like 3 [Arabidopsis thaliana]	3.04217	2.6985	2.02291	1.28362	0.844674	1.03454	2.45462	1.2955	0.0288895	up	yes
AT2G14560	GO:0003674(molecular_function);GO:0009751(response to salicylic acid);GO:0050832(defense response to fungus);GO:0050832(defense response to fungus)	NA	LURP-one-like protein (DUF567) [Arabidopsis thaliana]	38.2838	174.028	59.7906	46.7059	48.2096	17.4839	2.42085	1.27552	0.0284275	up	yes
AT2G18650	GO:0005634(nucleus);GO:0008270(zinc ion binding);GO:0009793(embryo development ending in seed dormancy);GO:0016021(integral component of membrane);GO:0016567(protein ubiquitination);GO:0043161(proteasome-mediated ubiquitin-dependent protein catabolic process);GO:0046872(metal ion binding);GO:0061630(ubiquitin protein ligase activity)	NA	RING/U-box superfamily protein [Arabidopsis thaliana]	1.93822	2.33747	1.66344	0.588039	0.635759	0.855894	2.85577	1.51388	0.0281408	up	yes
AT2G27420	GO:0006508(proteolysis);GO:0008234(cysteine-type peptidase activity)	04145(Phagosome)	Cysteine proteinases superfamily protein [Arabidopsis thaliana]	1.52738	0.714659	2.32943	3.51373	7.16578	1.43186	0.377453	-1.40563	0.0280923	down	yes
AT4G05020	GO:0003954(NADH dehydrogenase activity);GO:0005739(mitochondrion);GO:0005739(mitochondrion)	NA	NAD(P)H dehydrogenase B2 [Arabidopsis thaliana]	0.911602	2.59538	3.43001	4.96961	10.4324	1.23589	0.416939	-1.26209	0.0277913	down	yes
AT3G62090	GO:0003677(DNA binding);GO:0003700(DNA binding transcription factor activity);GO:0005515(protein binding);GO:0005634(nucleus);GO:0006351(transcription, DNA-templated);GO:0006355(regulation of transcription, DNA-templated);GO:0010017(red or far-red light signaling pathway);GO:0046983(protein dimerization activity);GO:0046983(protein dimerization activity)	04075(Plant hormone signal transduction);04712(Circadian rhythm - plant);04712(Circadian rhythm - plant)	phytochrome interacting factor 3-like 2 [Arabidopsis thaliana];hypothetical protein, partial [Arabidopsis thaliana]	0.307428	0.795728	0.631999	0.122992	0.257584	0.055656	3.9776	1.9919	0.0275078	up	yes
AT5G12930	GO:0003674(molecular_function);GO:0005634(nucleus);GO:0008150(biological_process)	NA	inactive rhomboid protein [Arabidopsis thaliana]	0.770721	2.02282	2.51161	4.74842	4.75089	2.1343	0.45602	-1.13283	0.0273753	down	yes
AT1G05310	GO:0005576(extracellular region);GO:0005618(cell wall);GO:0009505(plant-type cell wall);GO:0030599(pectinesterase activity);GO:0042545(cell wall modification);GO:0045330(aspartyl esterase activity);GO:0045490(pectin catabolic process)	00040(Pentose and glucuronate interconversions)	Pectin lyase-like superfamily protein [Arabidopsis thaliana]	0.826325	1.72809	2.72382	0.308513	0.697729	0.578167	3.33136	1.73611	0.0271924	up	yes
AT1G07477	GO:0004650(polygalacturonase activity);GO:0005576(extracellular region);GO:0005618(cell wall);GO:0005975(carbohydrate metabolic process);GO:0009831(plant-type cell wall modification involved in multidimensional cell growth);GO:0071555(cell wall organization)	00040(Pentose and glucuronate interconversions)	At1g48100/F21D18_17 [Arabidopsis thaliana]	1.14421	0.375881	0.403157	3.02203	2.57017	0.726984	0.30435	-1.7162	0.0270352	down	yes
AT3G52072	GO:0003674(molecular_function);GO:0008150(biological_process);GO:0016021(integral component of membrane);GO:0016021(integral component of membrane)	NA	RNA/RNP complex-1-interacting phosphatase [Arabidopsis thaliana]	0.711818	0.994506	0.189934	0.239217	6.03887	0.897566	0.264263	-1.91996	0.0268293	down	yes
AT4G35060	GO:0005634(nucleus);GO:0005737(cytoplasm);GO:0009506(plasmodesma);GO:0016020(membrane);GO:0030001(metal ion transport);GO:0046872(metal ion binding);GO:0046914(transition metal ion binding);GO:0046916(cellular transition metal ion homeostasis)	NA	Heavy metal transport/detoxification superfamily protein [Arabidopsis thaliana]	0.634952	5.24685	2.35281	0.308871	1.02728	0.744672	3.95738	1.98455	0.0267995	up	yes
AT3G18485	GO:0003674(molecular_function);GO:0005829(cytosol);GO:0010038(response to metal ion);GO:0010102(lateral root morphogenesis);GO:0010249(auxin conjugate metabolic process);GO:0048364(root development)	NA	iaa-leucine resistant 2 [Arabidopsis thaliana]	0.270042	0.461669	0.784539	1.2568	2.50325	0.755604	0.335776	-1.57443	0.02649	down	yes
AT3G44750	GO:0003676(nucleic acid binding);GO:0004407(histone deacetylase activity);GO:0005634(nucleus);GO:0005730(nucleolus);GO:0006351(transcription, DNA-templated);GO:0006355(regulation of transcription, DNA-templated);GO:0008270(zinc ion binding);GO:0009294(DNA mediated transformation);GO:0009944(polarity specification of adaxial/abaxial axis);GO:0010162(seed dormancy process);GO:0046872(metal ion bind…	NA	histone deacetylase 3 [Arabidopsis thaliana]	30.8364	5.39964	6.64393	31.6518	42.9468	19.609	0.455166	-1.13554	0.0264696	down	yes
AT4G15430	GO:0003674(molecular_function);GO:0005886(plasma membrane);GO:0006811(ion transport);GO:0016021(integral component of membrane);GO:0016021(integral component of membrane)	NA	ERD (early-responsive to dehydration stress) family protein [Arabidopsis thaliana]	0.469514	0.671997	0.779398	1.41037	1.50405	1.3464	0.45083	-1.14934	0.0264098	down	yes
AT1G21210	GO:0004674(protein serine/threonine kinase activity);GO:0005509(calcium ion binding);GO:0005524(ATP binding);GO:0005576(extracellular region);GO:0005886(plasma membrane);GO:0006468(protein phosphorylation);GO:0007166(cell surface receptor signaling pathway);GO:0009826(unidimensional cell growth);GO:0016021(integral component of membrane);GO:0030247(polysaccharide binding);GO:0048527(lateral root …	NA	wall associated kinase 4 [Arabidopsis thaliana]	0.258732	0.448377	0.338181	0.087652	0.125246	0.082762	3.53545	1.82189	0.0262044	up	yes
AT5G19140	GO:0004066(asparagine synthase (glutamine-hydrolyzing) activity);GO:0005737(cytoplasm);GO:0005886(plasma membrane);GO:0006529(asparagine biosynthetic process);GO:0009733(response to auxin);GO:0010044(response to aluminum ion);GO:0042803(protein homodimerization activity);GO:0042803(protein homodimerization activity)	NA	aluminum induced protein with YGL and LRDR motifs [Arabidopsis thaliana]	368.588	1233.81	744.075	248.523	374.353	477.445	2.13253	1.09257	0.0260964	up	yes
AT4G24010	GO:0000139(Golgi membrane);GO:0000271(polysaccharide biosynthetic process);GO:0000977(RNA polymerase II regulatory region sequence-specific DNA binding);GO:0005794(Golgi apparatus);GO:0005886(plasma membrane);GO:0009833(plant-type primary cell wall biogenesis);GO:0016021(integral component of membrane);GO:0016740(transferase activity);GO:0016757(transferase activity, transferring glycosyl groups)…	NA	cellulose synthase like G1 [Arabidopsis thaliana]	0.399472	0.220459	1.06011	0.0001	0.192391	0.0001	8.72335	3.12488	0.0260133	up	yes
AT1G25400	GO:0003674(molecular_function);GO:0005634(nucleus);GO:0008150(biological_process);GO:0016021(integral component of membrane);GO:0016021(integral component of membrane)	NA	transmembrane protein [Arabidopsis thaliana]	3.12715	6.24493	4.87255	11.1331	2.49704	15.5471	0.488209	-1.03443	0.0258939	down	yes
AT5G16410	GO:0009507(chloroplast);GO:0016740(transferase activity);GO:0016747(transferase activity, transferring acyl groups other than amino-acyl groups)	00940(Phenylpropanoid biosynthesis);00945(Stilbenoid, diarylheptanoid and gingerol biosynthesis);00941(Flavonoid biosynthesis)	HXXXD-type acyl-transferase family protein [Arabidopsis thaliana]	1.6946	4.13014	1.58934	0.458186	0.866818	1.03309	3.1441	1.65265	0.02575	up	yes
AT1G54217	GO:0005739(mitochondrion);GO:0016020(membrane);GO:0016020(membrane)	NA	Ribosomal protein L18ae family [Arabidopsis thaliana];hypothetical protein CARUB_v10010562mg, partial [Capsella rubella]	1.87375	3.21026	2.2626	0.975623	0.795275	0.728007	2.93993	1.55578	0.0256252	up	yes
ATMG01390	GO:0003674(molecular_function);GO:0005575(cellular_component);GO:0008150(biological_process)	NA	hypothetical protein GOBAR_AA31648 [Gossypium barbadense]	13.1435	27.9968	32.7897	120.318	23.8171	20.4399	0.449219	-1.15451	0.0253497	down	yes
AT3G49250	GO:0003723(RNA binding);GO:0004519(endonuclease activity);GO:0005515(protein binding);GO:0005524(ATP binding);GO:0005739(mitochondrion);GO:0006349(regulation of gene expression by genetic imprinting);GO:0009451(RNA modification);GO:0009507(chloroplast);GO:0009793(embryo development ending in seed dormancy);GO:0009960(endosperm development)	NA	Pentatricopeptide repeat (PPR) superfamily protein [Arabidopsis thaliana]	1.92592	0.755564	1.10552	1.17024	1.7082	5.78578	0.437085	-1.19401	0.0249922	down	yes
AT1G11170	GO:0005739(mitochondrion);GO:0008150(biological_process);GO:0016757(transferase activity, transferring glycosyl groups);GO:0016757(transferase activity, transferring glycosyl groups)	03013(RNA transport);03013(RNA transport)	lysine ketoglutarate reductase trans-splicing-like protein (DUF707) [Arabidopsis thaliana]	0.330831	1.39628	0.782313	0.101872	0.263084	0.30695	3.73478	1.90102	0.0249383	up	yes
AT1G21310	GO:0005199(structural constituent of cell wall);GO:0005576(extracellular region);GO:0009530(primary cell wall);GO:0009664(plant-type cell wall organization)	NA	extensin 3 [Arabidopsis thaliana]	1.53976	9.91894	13.7682	0.798858	5.25671	1.1574	3.49743	1.8063	0.0248074	up	yes
AT3G57240	GO:0004553(hydrolase activity, hydrolyzing O-glycosyl compounds);GO:0005576(extracellular region);GO:0005618(cell wall);GO:0005773(vacuole);GO:0008810(cellulase activity);GO:0009617(response to bacterium);GO:0030247(polysaccharide binding);GO:0046658(anchored component of plasma membrane);GO:0048046(apoplast)	00500(Starch and sucrose metabolism)	beta-1,3-glucanase 3 [Arabidopsis thaliana]	6.93748	13.2053	8.77694	5.51066	4.20323	4.60433	2.01979	1.0142	0.0247415	up	yes
AT3G47600	GO:0000981(RNA polymerase II transcription factor activity, sequence-specific DNA binding);GO:0001135(transcription factor activity, RNA polymerase II transcription factor recruiting);GO:0003677(DNA binding);GO:0003700(DNA binding transcription factor activity);GO:0005515(protein binding);GO:0005634(nucleus);GO:0006355(regulation of transcription, DNA-templated);GO:0006357(regulation of transcrip…	NA	myb domain protein 94 [Arabidopsis thaliana]	4.03371	8.54938	6.45581	2.55422	2.71417	3.72017	2.11813	1.08279	0.0243542	up	yes
AT3G49120	GO:0004601(peroxidase activity);GO:0005576(extracellular region);GO:0005618(cell wall);GO:0005773(vacuole);GO:0005774(vacuolar membrane);GO:0005794(Golgi apparatus);GO:0005829(cytosol);GO:0006952(defense response);GO:0006979(response to oxidative stress);GO:0009416(response to light stimulus);GO:0009505(plant-type cell wall);GO:0009735(response to cytokinin);GO:0009826(unidimensional cell growth)…	00940(Phenylpropanoid biosynthesis)	peroxidase CB [Arabidopsis thaliana]	20.1186	108.513	54.4055	17.3729	27.6417	32.5413	2.36006	1.23883	0.0242602	up	yes
AT2G45510	GO:0004497(monooxygenase activity);GO:0005506(iron ion binding);GO:0005783(endoplasmic reticulum);GO:0016021(integral component of membrane);GO:0016705(oxidoreductase activity, acting on paired donors, with incorporation or reduction of molecular oxygen);GO:0019825(oxygen binding);GO:0020037(heme binding);GO:0055114(oxidation-reduction process)	00071(Fatty acid degradation);00073(Cutin, suberine and wax biosynthesis)	cytochrome P450, family 704, subfamily A, polypeptide 2 [Arabidopsis thaliana]	4.07178	18.4009	7.62256	3.16216	4.25631	5.28885	2.36834	1.24388	0.0235643	up	yes
AT1G34060	GO:0005576(extracellular region);GO:0016846(carbon-sulfur lyase activity);GO:0016846(carbon-sulfur lyase activity)	00380(Tryptophan metabolism);00380(Tryptophan metabolism)	Pyridoxal phosphate (PLP)-dependent transferases superfamily protein [Arabidopsis thaliana]	0.325708	3.29734	1.54045	0.0001	0.375628	0.391397	6.73096	2.75081	0.0234284	up	yes
AT1G08800	GO:0005737(cytoplasm);GO:0005737(cytoplasm)	NA	myosin-binding protein (Protein of unknown function, DUF593) [Arabidopsis thaliana]	1.8696	6.89113	4.47108	1.87564	1.8225	2.47367	2.14391	1.10024	0.0234181	up	yes
AT2G20142	GO:0005737(cytoplasm)	03030(DNA replication);03420(Nucleotide excision repair);03430(Mismatch repair);03440(Homologous recombination)	Toll-Interleukin-Resistance (TIR) domain family protein [Arabidopsis thaliana]	1.25978	3.00024	4.74065	1.00304	1.08663	0.585553	3.36447	1.75038	0.0233702	up	yes
AT5G08600	GO:0003674(molecular_function);GO:0005634(nucleus);GO:0005730(nucleolus);GO:0006364(rRNA processing);GO:0006364(rRNA processing)	03008(Ribosome biogenesis in eukaryotes);03008(Ribosome biogenesis in eukaryotes)	U3 ribonucleoprotein (Utp) family protein [Arabidopsis thaliana]	1.06796	0.77918	1.37125	2.06913	3.12061	1.45308	0.484492	-1.04546	0.0229735	down	yes
AT3G13980	GO:0003674(molecular_function);GO:0005634(nucleus);GO:0009734(auxin-activated signaling pathway)	NA	SKI/DACH domain protein [Arabidopsis thaliana]	4.65267	6.59355	6.19781	1.75224	3.81492	1.38787	2.50812	1.3266	0.0229385	up	yes
ATCG00710	GO:0009536(plastid)	00195(Photosynthesis)	photosystem II protein H [Arabidopsis thaliana]	1.82346	3.48677	4.95165	22.6673	5.60842	4.78749	0.310372	-1.68793	0.0228911	down	yes
AT2G16790	GO:0005524(ATP binding);GO:0005737(cytoplasm);GO:0005975(carbohydrate metabolic process);GO:0016301(kinase activity);GO:0016310(phosphorylation);GO:0016787(hydrolase activity);GO:0046177(D-gluconate catabolic process);GO:0046316(gluconokinase activity);GO:0046316(gluconokinase activity)	00030(Pentose phosphate pathway);00030(Pentose phosphate pathway)	P-loop containing nucleoside triphosphate hydrolases superfamily protein [Arabidopsis thaliana]	2.35493	5.92925	3.77196	0.722328	1.93197	1.42964	2.95208	1.56173	0.0227627	up	yes
AT4G11890	GO:0002239(response to oomycetes);GO:0004672(protein kinase activity);GO:0004674(protein serine/threonine kinase activity);GO:0005515(protein binding);GO:0005524(ATP binding);GO:0005829(cytosol);GO:0005886(plasma membrane);GO:0006468(protein phosphorylation);GO:0006952(defense response);GO:0009409(response to cold);GO:0009414(response to water deprivation);GO:0009651(response to salt stress);GO:0…	NA	Protein kinase superfamily protein [Arabidopsis thaliana]	2.47817	8.20015	7.24089	3.32384	2.1669	1.75982	2.47143	1.30534	0.022736	up	yes
AT3G29034	GO:0003674(molecular_function);GO:0005739(mitochondrion);GO:0008150(biological_process);GO:0016021(integral component of membrane)	NA	transmembrane protein [Arabidopsis thaliana]	0.142814	3.79518	1.32046	0.219867	0.260771	0.479999	5.47392	2.45257	0.0224086	up	yes
AT4G03490	GO:0003674(molecular_function);GO:0003674(molecular_function)	NA	Ankyrin repeat family protein [Arabidopsis thaliana]	1.69182	2.77277	1.35365	0.885975	0.333701	0.987633	2.6359	1.39829	0.0223181	up	yes
AT1G44414	GO:0003674(molecular_function);GO:0005739(mitochondrion);GO:0008150(biological_process)	NA	zinc-ribbon domain protein [Arabidopsis thaliana]	1.58667	1.24952	1.52548	0.21427	0.544702	0.390979	3.79292	1.92331	0.0221936	up	yes
AT1G72600	GO:0005576(extracellular region);GO:0005618(cell wall);GO:0008150(biological_process);GO:0030145(manganese ion binding);GO:0031012(extracellular matrix);GO:0045735(nutrient reservoir activity);GO:0048046(apoplast);GO:0050162(oxalate oxidase activity);GO:0050162(oxalate oxidase activity)	NA	germin-like protein 1 [Arabidopsis thaliana]	10.9426	22.1872	16.3225	4.98979	13.0615	5.88907	2.06565	1.04659	0.0219911	up	yes
AT3G04030	GO:0003677(DNA binding);GO:0003700(DNA binding transcription factor activity);GO:0005634(nucleus);GO:0006351(transcription, DNA-templated);GO:0006355(regulation of transcription, DNA-templated);GO:0006355(regulation of transcription, DNA-templated)	04933(AGE-RAGE signaling pathway in diabetic complications);04933(AGE-RAGE signaling pathway in diabetic complications)	Homeodomain-like superfamily protein [Arabidopsis thaliana]	1.13362	1.7911	1.62699	3.72071	4.15357	1.94639	0.463481	-1.10942	0.02182	down	yes
AT1G48330	GO:0003674(molecular_function);GO:0008150(biological_process)	NA	SsrA-binding protein [Arabidopsis thaliana]	11.4915	11.1989	13.8342	3.41085	6.12761	7.32872	2.16543	1.11465	0.0216213	up	yes
AT5G44572	GO:0003674(molecular_function);GO:0005576(extracellular region);GO:0008150(biological_process);GO:0016021(integral component of membrane)	NA	transmembrane protein [Arabidopsis thaliana]	5.73562	12.6774	5.54707	3.97039	2.74237	3.82031	2.27475	1.18571	0.0215296	up	yes
AT4G27270	GO:0003955(NAD(P)H dehydrogenase (quinone) activity);GO:0005737(cytoplasm);GO:0005886(plasma membrane);GO:0009506(plasmodesma);GO:0010181(FMN binding);GO:0055114(oxidation-reduction process);GO:0055114(oxidation-reduction process)	00130(Ubiquinone and other terpenoid-quinone biosynthesis);00130(Ubiquinone and other terpenoid-quinone biosynthesis)	PREDICTED: probable NAD(P)H dehydrogenase (quinone) FQR1-like 1 isoform X1 [Brassica oleracea var. oleracea];putative protein [Arabidopsis thaliana];Quinone reductase family protein [Arabidopsis thaliana]	4.34451	3.94065	3.2356	1.77269	1.77984	1.40333	2.32468	1.21703	0.0213497	up	yes
AT2G05518	NA	NA		3.11622	25.8893	8.35405	1.82418	1.90978	5.92222	3.86898	1.95195	0.0213224	up	yes
AT1G31570	NA	03013(RNA transport)	En/Spm-like transposon protein, putative [Arabidopsis thaliana]	0.065772	0.240776	0.438015	0.021549	0.092033	0.053494	4.45643	2.15589	0.0213075	up	yes
AT5G64550	GO:0003674(molecular_function);GO:0005634(nucleus)	NA	loricrin-like protein [Arabidopsis thaliana]	3.09814	5.625	4.08223	2.02823	2.25171	1.77876	2.11356	1.07967	0.0212933	up	yes
AT1G64110	GO:0005634(nucleus);GO:0005886(plasma membrane);GO:0008568(microtubule-severing ATPase activity);GO:0016887(ATPase activity);GO:0031122(cytoplasmic microtubule organization);GO:0048235(pollen sperm cell differentiation);GO:0048235(pollen sperm cell differentiation)	03013(RNA transport);03013(RNA transport)	P-loop containing nucleoside triphosphate hydrolases superfamily protein [Arabidopsis thaliana]	0.0685541	1.28661	0.548225	0.182803	0.0479431	0.0001	8.24529	3.04357	0.0207406	up	yes
ATCG00140	GO:0009536(plastid)	00190(Oxidative phosphorylation);00195(Photosynthesis)	ATP synthase CF0 C subunit [Arabidopsis thaliana]	4.38438	5.42993	8.16533	32.4981	5.71523	14.1071	0.343645	-1.54101	0.0206911	down	yes
AT4G11320	GO:0004197(cysteine-type endopeptidase activity);GO:0005576(extracellular region);GO:0005615(extracellular space);GO:0005764(lysosome);GO:0006508(proteolysis);GO:0008233(peptidase activity);GO:0008234(cysteine-type peptidase activity);GO:0051603(proteolysis involved in cellular protein catabolic process);GO:0051603(proteolysis involved in cellular protein catabolic process)	04145(Phagosome);04145(Phagosome)	Papain family cysteine protease [Arabidopsis thaliana]	4.99804	0.776919	2.1316	0.0001	0.649062	0.567869	6.4966	2.69968	0.0203438	up	yes
AT3G03170	GO:0005739(mitochondrion)	NA	hypothetical protein AT3G03170 [Arabidopsis thaliana]	2.25529	4.1255	1.71803	0.723209	1.02461	0.625244	3.4128	1.77096	0.0203091	up	yes
AT3G51860	GO:0005515(protein binding);GO:0005773(vacuole);GO:0005774(vacuolar membrane);GO:0006793(phosphorus metabolic process);GO:0006812(cation transport);GO:0006814(sodium ion transport);GO:0006874(cellular calcium ion homeostasis);GO:0006882(cellular zinc ion homeostasis);GO:0009624(response to nematode);GO:0009705(plant-type vacuole membrane);GO:0010351(lithium ion transport);GO:0015368(calcium:catio…	NA	cation exchanger 3 [Arabidopsis thaliana]	0.268199	23.2744	6.96764	30.9255	101.43	6.32346	0.220006	-2.18439	0.0201165	down	yes
AT5G18050	GO:0003674(molecular_function);GO:0005739(mitochondrion);GO:0005886(plasma membrane);GO:0007275(multicellular organism development);GO:0009733(response to auxin);GO:0009734(auxin-activated signaling pathway);GO:0040008(regulation of growth)	04075(Plant hormone signal transduction)	auxin-responsive protein SAUR20 [Brassica napus]	9.27556	17.0557	8.00672	4.87157	5.61252	3.89649	2.3878	1.25568	0.0200771	up	yes
AT4G22490	GO:0005576(extracellular region);GO:0006869(lipid transport);GO:0008289(lipid binding)	NA	Bifunctional inhibitor/lipid-transfer protein/seed storage 2S albumin superfamily protein [Arabidopsis thaliana]	0.695835	0.939547	32.8677	1.96422	1.59044	2.18436	6.01204	2.58785	0.0198607	up	yes
AT5G26010	GO:0004722(protein serine/threonine phosphatase activity);GO:0005737(cytoplasm);GO:0006470(protein dephosphorylation);GO:0046872(metal ion binding)	NA	Protein phosphatase 2C family protein [Arabidopsis thaliana]	0.198834	0.203189	0.194893	0.937343	0.94053	0.195389	0.287912	-1.7963	0.0197561	down	yes
AT3G02832	NA	NA	hypothetical protein AXX17_AT3G02110 [Arabidopsis thaliana]	0.596041	0.283395	0.236782	1.42641	2.16588	0.426017	0.277783	-1.84797	0.0197012	down	yes
AT5G67520	GO:0000103(sulfate assimilation);GO:0004020(adenylylsulfate kinase activity);GO:0005524(ATP binding);GO:0005829(cytosol);GO:0009507(chloroplast);GO:0009536(plastid);GO:0016301(kinase activity);GO:0016310(phosphorylation);GO:0016772(transferase activity, transferring phosphorus-containing groups);GO:0019344(cysteine biosynthetic process);GO:0048232(male gamete generation);GO:0070814(hydrogen sulfi…	00920(Sulfur metabolism);00230(Purine metabolism);00230(Purine metabolism)	adenosine-5'-phosphosulfate (APS) kinase 4 [Arabidopsis thaliana]	1.67946	2.19457	1.49735	0.258394	0.462716	0.838114	3.4449	1.78446	0.0196659	up	yes
AT4G39180	GO:0005794(Golgi apparatus);GO:0006656(phosphatidylcholine biosynthetic process);GO:0008526(phosphatidylinositol transporter activity);GO:0015914(phospholipid transport);GO:0015914(phospholipid transport)	00970(Aminoacyl-tRNA biosynthesis);00970(Aminoacyl-tRNA biosynthesis)	Sec14p-like phosphatidylinositol transfer family protein [Arabidopsis thaliana]	3.53226	8.2039	5.8258	2.65824	2.75257	3.01327	2.08473	1.05986	0.0195191	up	yes
AT3G22240	GO:0003674(molecular_function);GO:0005634(nucleus);GO:0008150(biological_process);GO:0016021(integral component of membrane)	NA	cysteine-rich/transmembrane domain PCC1-like protein [Arabidopsis thaliana]	33.1981	51.1841	15.7896	17.0042	18.9604	9.56777	2.20001	1.13751	0.0195155	up	yes
AT5G07322	NA	NA		0.345017	2.91754	2.61703	0.111465	0.440583	0.539333	5.38729	2.42956	0.0194938	up	yes
AT2G23290	GO:0000981(RNA polymerase II transcription factor activity, sequence-specific DNA binding);GO:0001135(transcription factor activity, RNA polymerase II transcription factor recruiting);GO:0003677(DNA binding);GO:0003700(DNA binding transcription factor activity);GO:0005515(protein binding);GO:0005634(nucleus);GO:0006355(regulation of transcription, DNA-templated);GO:0006357(regulation of transcrip…	NA	myb domain protein 70 [Arabidopsis thaliana]	6.69846	11.7887	9.25074	3.67199	3.76906	5.82889	2.09028	1.0637	0.0193421	up	yes
AT4G11910	GO:0009507(chloroplast);GO:0055035(plastid thylakoid membrane);GO:1903647(negative regulation of chlorophyll catabolic process)	00860(Porphyrin and chlorophyll metabolism)	STAY-GREEN-like protein [Arabidopsis thaliana]	0.133146	7.16239	1.60362	0.0001	0.238105	0.660468	9.90256	3.3078	0.0191118	up	yes
ATCG00540	GO:0009536(plastid)	00195(Photosynthesis)	cytochrome f [Arabidopsis thaliana]	1.15959	1.7863	2.99892	9.08326	2.83926	3.68375	0.380924	-1.39242	0.0190509	down	yes
AT1G58190	GO:0007165(signal transduction);GO:0016021(integral component of membrane);GO:0016021(integral component of membrane)	04075(Plant hormone signal transduction);04075(Plant hormone signal transduction)	receptor like protein 9 [Arabidopsis thaliana]	0.126907	1.75628	0.489005	0.0536602	0.0921131	0.316125	5.13575	2.36058	0.0190462	up	yes
AT5G53290	GO:0003677(DNA binding);GO:0003700(DNA binding transcription factor activity);GO:0005515(protein binding);GO:0005634(nucleus);GO:0005737(cytoplasm);GO:0006351(transcription, DNA-templated);GO:0006355(regulation of transcription, DNA-templated);GO:0009736(cytokinin-activated signaling pathway);GO:0009873(ethylene-activated signaling pathway);GO:0048366(leaf development);GO:0048825(cotyledon develo…	04626(Plant-pathogen interaction)	cytokinin response factor 3 [Arabidopsis thaliana]	0.948183	0.33304	0.561561	2.76213	1.0876	1.55408	0.341016	-1.55209	0.0190008	down	yes
AT1G07940	GO:0003746(translation elongation factor activity);GO:0005516(calmodulin binding);GO:0005730(nucleolus);GO:0005737(cytoplasm);GO:0005739(mitochondrion);GO:0005774(vacuolar membrane);GO:0005794(Golgi apparatus);GO:0005829(cytosol);GO:0005886(plasma membrane);GO:0009506(plasmodesma);GO:0009507(chloroplast);GO:0016020(membrane);GO:0046686(response to cadmium ion);GO:0046686(response to cadmium ion)	03013(RNA transport);03013(RNA transport)	T6D22.2 [Arabidopsis thaliana]	107.915	80.9277	20.4495	155.176	161.99	101.681	0.499686	-1.00091	0.0188033	down	yes
AT3G22231	GO:0003674(molecular_function);GO:0005634(nucleus);GO:0005886(plasma membrane);GO:0006629(lipid metabolic process);GO:0006952(defense response);GO:0007623(circadian rhythm);GO:0009617(response to bacterium);GO:0009620(response to fungus);GO:0009737(response to abscisic acid);GO:0009738(abscisic acid-activated signaling pathway);GO:0009863(salicylic acid mediated signaling pathway);GO:0010513(posi…	NA	pathogen and circadian controlled 1 [Arabidopsis thaliana]	471.3	730.526	212.099	221.586	281.891	125.291	2.24872	1.16911	0.0186298	up	yes
AT3G13700	GO:0003723(RNA binding);GO:0005634(nucleus);GO:0008150(biological_process);GO:0008150(biological_process)	NA	RNA-binding (RRM/RBD/RNP motifs) family protein [Arabidopsis thaliana]	2.80607	2.53716	6.70298	1.57208	0.76371	2.09506	2.71871	1.44292	0.0186239	up	yes
AT4G25630	GO:0000494(box C/D snoRNA 3'-end processing);GO:0001510(RNA methylation);GO:0003723(RNA binding);GO:0004540(ribonuclease activity);GO:0005634(nucleus);GO:0005730(nucleolus);GO:0006351(transcription, DNA-templated);GO:0006355(regulation of transcription, DNA-templated);GO:0006364(rRNA processing);GO:0008033(tRNA processing);GO:0008649(rRNA methyltransferase activity);GO:0015030(Cajal body);GO:0016…	03008(Ribosome biogenesis in eukaryotes)	fibrillarin 2 [Arabidopsis thaliana]	14.8689	1.31302	2.82162	16.3384	32.085	8.13937	0.335973	-1.57358	0.0184356	down	yes
AT3G03000	GO:0000325(plant-type vacuole);GO:0005509(calcium ion binding);GO:0005515(protein binding);GO:0043269(regulation of ion transport)	04626(Plant-pathogen interaction)	EF hand calcium-binding protein family [Arabidopsis thaliana]	7.14772	17.496	8.75036	5.42316	3.70146	5.13702	2.34153	1.22745	0.0184102	up	yes
AT3G16410	GO:0005737(cytoplasm);GO:0009506(plasmodesma);GO:0019762(glucosinolate catabolic process);GO:0030246(carbohydrate binding);GO:0080028(nitrile biosynthetic process)	NA	nitrile specifier protein 4 [Arabidopsis thaliana]	1.96307	2.67985	2.62492	0.615683	1.10129	1.00471	2.67035	1.41703	0.0182974	up	yes
AT1G70890	GO:0003674(molecular_function);GO:0006952(defense response);GO:0009507(chloroplast);GO:0009607(response to biotic stimulus)	NA	MLP-like protein 43 [Arabidopsis thaliana]	87.2506	279.834	171.11	40.5951	130.305	54.7711	2.38486	1.25391	0.018258	up	yes
AT1G26770	GO:0005199(structural constituent of cell wall);GO:0005576(extracellular region);GO:0005618(cell wall);GO:0006949(syncytium formation);GO:0009505(plant-type cell wall);GO:0009664(plant-type cell wall organization);GO:0009826(unidimensional cell growth);GO:0009828(plant-type cell wall loosening);GO:0009831(plant-type cell wall modification involved in multidimensional cell growth);GO:0016020(membr…	NA	expansin A10 [Arabidopsis thaliana]	15.6886	2.69383	7.33746	23.9391	20.2639	11.4277	0.462333	-1.11299	0.018238	down	yes
AT4G01360	GO:0003674(molecular_function);GO:0009507(chloroplast);GO:0009793(embryo development ending in seed dormancy)	NA	A_IG002N01.26 gene product [Arabidopsis thaliana]	0.0001	0.148909	0.351332	0.456446	0.701941	1.5933	0.181831	-2.45933	0.0181346	down	yes
AT1G17170	GO:0004364(glutathione transferase activity);GO:0005737(cytoplasm);GO:0005829(cytosol);GO:0006749(glutathione metabolic process);GO:0009407(toxin catabolic process);GO:0043295(glutathione binding);GO:0046256(2,4,6-trinitrotoluene catabolic process)	00480(Glutathione metabolism)	glutathione S-transferase TAU 24 [Arabidopsis thaliana]	0.36574	0.74878	0.308124	1.26494	4.31307	0.239804	0.244532	-2.0319	0.0180695	down	yes
AT5G18130	GO:0003674(molecular_function);GO:0005634(nucleus);GO:0008150(biological_process);GO:0016021(integral component of membrane);GO:0016021(integral component of membrane)	NA	transmembrane protein [Arabidopsis thaliana]	8.72942	75.5741	28.5777	8.85974	10.1617	20.3456	2.8674	1.51974	0.018052	up	yes
AT4G34970	GO:0003779(actin binding);GO:0005622(intracellular);GO:0005737(cytoplasm);GO:0015629(actin cytoskeleton);GO:0030041(actin filament polymerization);GO:0030042(actin filament depolymerization);GO:0051017(actin filament bundle assembly)	NA	actin depolymerizing factor 9 [Arabidopsis thaliana]	2.03981	7.61612	2.77659	0.494042	1.24801	1.5541	3.77183	1.91527	0.0180248	up	yes
AT5G14580	GO:0000175(3'-5'-exoribonuclease activity);GO:0000957(mitochondrial RNA catabolic process);GO:0000963(mitochondrial RNA processing);GO:0003676(nucleic acid binding);GO:0003723(RNA binding);GO:0004654(polyribonucleotide nucleotidyltransferase activity);GO:0005739(mitochondrion);GO:0006364(rRNA processing);GO:0006397(mRNA processing);GO:0006402(mRNA catabolic process);GO:0008033(tRNA processing);GO…	00230(Purine metabolism);00240(Pyrimidine metabolism);03018(RNA degradation)	polyribonucleotide nucleotidyltransferase [Arabidopsis thaliana]	1.71877	0.499517	0.408125	2.63619	3.24697	1.0769	0.377354	-1.40601	0.0179475	down	yes
AT2G32200	GO:0003674(molecular_function);GO:0005886(plasma membrane);GO:0008150(biological_process);GO:0008150(biological_process)	NA	cysteine-rich/transmembrane domain A-like protein [Arabidopsis thaliana]	0.317327	0.0001	0.566277	1.72456	1.56387	1.18067	0.197737	-2.33835	0.0179443	down	yes
AT4G28250	GO:0005576(extracellular region);GO:0005618(cell wall);GO:0006949(syncytium formation);GO:0009506(plasmodesma);GO:0009664(plant-type cell wall organization);GO:0009826(unidimensional cell growth);GO:0009828(plant-type cell wall loosening);GO:0016020(membrane);GO:0019953(sexual reproduction);GO:0071555(cell wall organization);GO:0071555(cell wall organization)	NA	expansin B3 [Arabidopsis thaliana]	2.55472	0.736117	3.43221	3.51463	6.7594	4.90236	0.442994	-1.17464	0.0178772	down	yes
AT2G29490	GO:0004364(glutathione transferase activity);GO:0005737(cytoplasm);GO:0005829(cytosol);GO:0006749(glutathione metabolic process);GO:0009407(toxin catabolic process)	00480(Glutathione metabolism)	glutathione S-transferase TAU 1 [Arabidopsis thaliana]	1.56488	6.74085	5.07982	9.6076	21.8367	3.02952	0.388281	-1.36483	0.0178302	down	yes
AT1G51380	GO:0003676(nucleic acid binding);GO:0003723(RNA binding);GO:0004386(helicase activity);GO:0005524(ATP binding);GO:0005634(nucleus);GO:0006364(rRNA processing);GO:0008026(ATP-dependent helicase activity);GO:0008380(RNA splicing);GO:0008380(RNA splicing)	03040(Spliceosome);03013(RNA transport);03015(mRNA surveillance pathway);03015(mRNA surveillance pathway)	DEA(D/H)-box RNA helicase family protein [Arabidopsis thaliana]	0.284048	0.262537	0.517895	1.06329	2.07487	0.402755	0.300623	-1.73397	0.0177796	down	yes
AT5G14760	GO:0005739(mitochondrion);GO:0008734(L-aspartate oxidase activity);GO:0009435(NAD biosynthetic process);GO:0009507(chloroplast);GO:0044318(L-aspartate:fumarate oxidoreductase activity);GO:0055114(oxidation-reduction process)	00250(Alanine, aspartate and glutamate metabolism);00760(Nicotinate and nicotinamide metabolism)	L-aspartate oxidase [Arabidopsis thaliana]	0.441733	0.772083	1.80832	2.70932	4.15135	1.16109	0.376742	-1.40835	0.0174632	down	yes
AT1G12710	GO:0005634(nucleus);GO:0008150(biological_process);GO:0030246(carbohydrate binding);GO:0030246(carbohydrate binding)	NA	phloem protein 2-A12 [Arabidopsis thaliana]	8.0059	9.28697	6.62461	2.28375	4.2984	4.46075	2.16587	1.11495	0.0174025	up	yes
AT3G51330	GO:0006508(proteolysis);GO:0009505(plant-type cell wall);GO:0031225(anchored component of membrane);GO:0031225(anchored component of membrane)	NA	Eukaryotic aspartyl protease family protein [Arabidopsis thaliana]	1.53319	10.1442	5.0979	1.91691	2.37351	1.77876	2.76401	1.46677	0.0172023	up	yes
AT4G01895	GO:0003674(molecular_function);GO:0005634(nucleus);GO:0006355(regulation of transcription, DNA-templated);GO:0010112(regulation of systemic acquired resistance)	NA	systemic acquired resistance (SAR) regulator protein NIMIN-1-like protein [Arabidopsis thaliana]	0.823015	1.39311	2.62921	5.03479	6.78222	3.10492	0.324712	-1.62277	0.0170192	down	yes
AT2G04110	NA	NA	predicted protein [Arabidopsis lyrata subsp. lyrata]	12.4023	19.5353	18.0871	1.87644	12.3363	1.71998	3.13974	1.65065	0.0168225	up	yes
AT5G23510	GO:0003674(molecular_function);GO:0005634(nucleus);GO:0008150(biological_process);GO:0008150(biological_process)	NA	hypothetical protein AT5G23510 [Arabidopsis thaliana]	10.2274	28.2924	14.5617	7.8529	7.09068	10.5263	2.08409	1.05942	0.0167954	up	yes
ATCG00330	GO:0003735(structural constituent of ribosome);GO:0006412(translation);GO:0015935(small ribosomal subunit)	03010(Ribosome)	ribosomal protein S14 [Arabidopsis thaliana]	2.91685	8.0814	14.0467	52.2764	9.86496	12.788	0.334248	-1.58101	0.0166235	down	yes
AT2G20815	GO:0003674(molecular_function);GO:0005634(nucleus);GO:0008150(biological_process);GO:0008150(biological_process)	00520(Amino sugar and nucleotide sugar metabolism);00520(Amino sugar and nucleotide sugar metabolism)	QWRF motif protein (DUF566) [Arabidopsis thaliana]	3.31819	2.86661	1.66085	0.515147	0.799515	1.38387	2.90738	1.53972	0.016606	up	yes
AT1G51790	GO:0005886(plasma membrane);GO:0009506(plasmodesma);GO:0016301(kinase activity);GO:0016310(phosphorylation);GO:0046777(protein autophosphorylation);GO:0046777(protein autophosphorylation)	NA	Leucine-rich repeat protein kinase family protein [Arabidopsis thaliana]	1.4428	4.57204	1.88336	0.94168	1.23935	0.992999	2.48838	1.31521	0.0164955	up	yes
AT5G09220	GO:0003333(amino acid transmembrane transport);GO:0005886(plasma membrane);GO:0005887(integral component of plasma membrane);GO:0006865(amino acid transport);GO:0015171(amino acid transmembrane transporter activity);GO:0015293(symporter activity);GO:0015800(acidic amino acid transport);GO:0015804(neutral amino acid transport);GO:0016020(membrane)	NA	amino acid permease 2 [Arabidopsis thaliana]	21.8147	59.9092	42.7806	12.2641	28.3624	16.5781	2.17648	1.12199	0.0162496	up	yes
AT1G14880	GO:0003674(molecular_function);GO:0005773(vacuole);GO:0005886(plasma membrane);GO:0008150(biological_process);GO:0016021(integral component of membrane)	NA	PLANT CADMIUM RESISTANCE 1 [Arabidopsis thaliana]	12.9149	138.744	58.4798	19.0807	37.5399	10.7419	3.11952	1.64132	0.0160601	up	yes
AT2G05540	GO:0005576(extracellular region)	NA	Glycine-rich protein family [Arabidopsis thaliana]	11.1181	227.487	16.1614	13.4578	15.4494	29.2923	4.37747	2.1301	0.0159816	up	yes
AT3G44860	GO:0002238(response to molecule of fungal origin);GO:0008757(S-adenosylmethionine-dependent methyltransferase activity);GO:0009507(chloroplast);GO:0009611(response to wounding);GO:0009751(response to salicylic acid);GO:0009753(response to jasmonic acid);GO:0019010(farnesoic acid O-methyltransferase activity);GO:0032259(methylation);GO:0046872(metal ion binding);GO:0080027(response to herbivore)	NA	farnesoic acid carboxyl-O-methyltransferase [Arabidopsis thaliana]	7.78917	45.7493	12.8221	7.41306	10.9803	7.01173	2.6121	1.38521	0.015848	up	yes
AT4G32940	GO:0000323(lytic vacuole);GO:0004175(endopeptidase activity);GO:0004197(cysteine-type endopeptidase activity);GO:0005576(extracellular region);GO:0005773(vacuole);GO:0006508(proteolysis);GO:0006624(vacuolar protein processing);GO:0009611(response to wounding);GO:0009723(response to ethylene);GO:0009751(response to salicylic acid);GO:0009753(response to jasmonic acid);GO:0010150(leaf senescence);G…	NA	gamma vacuolar processing enzyme [Arabidopsis thaliana]	15.8592	129.759	49.9959	12.0928	19.2006	34.9474	2.95308	1.56222	0.0156996	up	yes
AT3G14280	GO:0005634(nucleus);GO:0008150(biological_process);GO:0008483(transaminase activity)	NA	LL-diaminopimelate aminotransferase [Arabidopsis thaliana]	0.485105	18.2227	10.8399	0.178685	0.983508	3.41054	6.46173	2.69192	0.015641	up	yes
AT1G13390	GO:0003674(molecular_function);GO:0005634(nucleus);GO:0008150(biological_process);GO:0008150(biological_process)	NA	translocase subunit seca [Arabidopsis thaliana]	17.4719	37.2266	21.2463	6.02842	16.1881	13.5459	2.12359	1.08651	0.0155462	up	yes
AT4G33150	GO:0004753(saccharopine dehydrogenase activity);GO:0005737(cytoplasm);GO:0005739(mitochondrion);GO:0005829(cytosol);GO:0019477(L-lysine catabolic process);GO:0033512(L-lysine catabolic process to acetyl-CoA via saccharopine);GO:0047130(saccharopine dehydrogenase (NADP+, L-lysine-forming) activity);GO:0047131(saccharopine dehydrogenase (NAD+, L-glutamate-forming) activity);GO:0055114(oxidation-red…	00310(Lysine degradation);00310(Lysine degradation)	RecName: Full=Alpha-aminoadipic semialdehyde synthase; AltName: Full=cAt-LKR/SDH; Short=LKR/SDH; Includes: RecName: Full=Lysine ketoglutarate reductase; Short=LKR; Includes: RecName: Full=Saccharopine dehydrogenase; AltName: Full=cAt-SDH; Short=SDH;lysine-ketoglutarate reductase/saccharopine dehydrogenase bifunctional enzyme [Arabidopsis thaliana]	1.24109	3.58036	2.22244	0.680444	0.363871	1.36395	2.92489	1.54838	0.0154077	up	yes
AT2G34260	GO:0000166(nucleotide binding);GO:0005515(protein binding);GO:0005634(nucleus);GO:0005737(cytoplasm);GO:0005834(heterotrimeric G-protein complex);GO:0006364(rRNA processing);GO:0009553(embryo sac development);GO:0009793(embryo development ending in seed dormancy);GO:0009855(determination of bilateral symmetry);GO:0009960(endosperm development);GO:0010197(polar nucleus fusion);GO:0042273(ribosomal…	03018(RNA degradation);03018(RNA degradation)	transducin family protein / WD-40 repeat family protein [Arabidopsis thaliana]	5.05998	1.99552	1.77213	7.4397	8.17046	3.71998	0.456677	-1.13075	0.0149439	down	yes
AT2G46660	GO:0005506(iron ion binding);GO:0009507(chloroplast);GO:0016020(membrane);GO:0016021(integral component of membrane);GO:0016709(oxidoreductase activity, acting on paired donors, with incorporation or reduction of molecular oxygen, NAD(P)H as one donor, and incorporation of one atom of oxygen);GO:0019825(oxygen binding);GO:0020037(heme binding);GO:0040008(regulation of growth);GO:0044550(secondary…	NA	cytochrome P450, family 78, subfamily A, polypeptide 6 [Arabidopsis thaliana]	0.548983	1.12565	1.41668	3.03397	3.44793	1.3962	0.392394	-1.34962	0.0145347	down	yes
AT1G69690	GO:0003677(DNA binding);GO:0003700(DNA binding transcription factor activity);GO:0005515(protein binding);GO:0005634(nucleus);GO:0006351(transcription, DNA-templated);GO:0006355(regulation of transcription, DNA-templated);GO:0007623(circadian rhythm);GO:0008283(cell proliferation);GO:0009735(response to cytokinin);GO:0010229(inflorescence development);GO:0010252(auxin homeostasis);GO:0031540(regu…	04712(Circadian rhythm - plant)	TCP family transcription factor [Arabidopsis thaliana]	7.25062	3.37258	4.30742	2.21559	1.83908	2.35438	2.32961	1.22009	0.0145222	up	yes
AT2G26440	GO:0005576(extracellular region);GO:0005618(cell wall);GO:0009505(plant-type cell wall);GO:0009617(response to bacterium);GO:0030599(pectinesterase activity);GO:0042545(cell wall modification);GO:0045330(aspartyl esterase activity);GO:0045490(pectin catabolic process);GO:0046910(pectinesterase inhibitor activity);GO:0071944(cell periphery)	00040(Pentose and glucuronate interconversions)	Plant invertase/pectin methylesterase inhibitor superfamily [Arabidopsis thaliana]	5.47051	20.3715	10.2658	6.17659	5.56753	4.39817	2.23685	1.16147	0.0145035	up	yes
AT1G56600	GO:0005634(nucleus);GO:0005737(cytoplasm);GO:0006012(galactose metabolic process);GO:0006979(response to oxidative stress);GO:0009409(response to cold);GO:0009414(response to water deprivation);GO:0009651(response to salt stress);GO:0009737(response to abscisic acid);GO:0016051(carbohydrate biosynthetic process);GO:0016757(transferase activity, transferring glycosyl groups);GO:0016758(transferase…	00052(Galactose metabolism)	galactinol synthase 2 [Arabidopsis thaliana]	3.88042	37.68	23.3929	2.25793	10.4541	7.10443	3.27774	1.7127	0.0143726	up	yes
AT3G26500	GO:0005575(cellular_component);GO:0008150(biological_process);GO:0055046(microgametogenesis)	NA	plant intracellular ras group-related LRR 2 [Arabidopsis thaliana]	0.419469	3.22717	1.39056	0.13275	0.508904	0.441797	4.64922	2.21699	0.0141978	up	yes
ATCG00180	GO:0000428(DNA-directed RNA polymerase complex);GO:0003899(DNA-directed 5'-3' RNA polymerase activity)	00230(Purine metabolism);00240(Pyrimidine metabolism);03020(RNA polymerase)	RNA polymerase beta' subunit [Arabidopsis thaliana]	0.213248	0.547187	0.770803	2.03861	1.34573	1.16172	0.336827	-1.56992	0.0141521	down	yes
AT1G23050	GO:0003674(molecular_function);GO:0005576(extracellular region);GO:0008150(biological_process);GO:0016021(integral component of membrane);GO:0031225(anchored component of membrane)	NA	hydroxyproline-rich glycoprotein family protein [Arabidopsis thaliana]	17.1947	71.8205	31.5146	15.0963	21.2895	15.7594	2.31142	1.20878	0.0139043	up	yes
AT1G23052	GO:0003674(molecular_function);GO:0005576(extracellular region);GO:0008150(biological_process);GO:0016021(integral component of membrane);GO:0031225(anchored component of membrane)	NA	hydroxyproline-rich glycoprotein family protein [Arabidopsis thaliana]	17.1947	71.8205	31.5146	15.0963	21.2895	15.7594	2.31142	1.20878	0.0139035	up	yes
AT5G25440	GO:0005634(nucleus);GO:0005737(cytoplasm);GO:0009506(plasmodesma);GO:0016301(kinase activity);GO:0016301(kinase activity)	NA	Protein kinase superfamily protein [Arabidopsis thaliana]	7.59744	17.2904	9.16407	3.85655	7.40638	3.92744	2.24168	1.16458	0.0138518	up	yes
AT4G19420	GO:0005576(extracellular region);GO:0005618(cell wall);GO:0009505(plant-type cell wall);GO:0016021(integral component of membrane);GO:0016787(hydrolase activity);GO:0052689(carboxylic ester hydrolase activity);GO:0052793(pectin acetylesterase activity);GO:0071555(cell wall organization);GO:0071555(cell wall organization)	NA	Pectinacetylesterase family protein [Arabidopsis thaliana]	5.1287	43.4883	14.0713	2.84097	6.30437	10.67	3.16362	1.66158	0.0137725	up	yes
AT5G66040	GO:0004792(thiosulfate sulfurtransferase activity);GO:0007568(aging);GO:0009507(chloroplast);GO:0016740(transferase activity);GO:0016740(transferase activity)	NA	sulfurtransferase protein 16 [Arabidopsis thaliana]	109.973	384.622	161.357	68.0714	126.538	88.6503	2.31573	1.21147	0.0134998	up	yes
AT4G11280	GO:0005515(protein binding);GO:0005737(cytoplasm);GO:0006952(defense response);GO:0006979(response to oxidative stress);GO:0009611(response to wounding);GO:0009612(response to mechanical stimulus);GO:0009693(ethylene biosynthetic process);GO:0009723(response to ethylene);GO:0009733(response to auxin);GO:0009753(response to jasmonic acid);GO:0009835(fruit ripening);GO:0010087(phloem or xylem histo…	00270(Cysteine and methionine metabolism);04016(MAPK signaling pathway - plant)	1-aminocyclopropane-1-carboxylic acid (acc) synthase 6 [Arabidopsis thaliana]	17.3503	5.36583	28.0135	30.422	27.7285	50.7915	0.465656	-1.10266	0.0133785	down	yes
ATCG00170	GO:0000428(DNA-directed RNA polymerase complex);GO:0003899(DNA-directed 5'-3' RNA polymerase activity)	00230(Purine metabolism);00240(Pyrimidine metabolism);03020(RNA polymerase)	RNA polymerase beta'' subunit [Arabidopsis thaliana]	0.247298	0.196901	0.263762	1.06328	0.546328	0.442947	0.344917	-1.53568	0.013315	down	yes
AT5G24160	GO:0004506(squalene monooxygenase activity);GO:0005783(endoplasmic reticulum);GO:0016021(integral component of membrane);GO:0016126(sterol biosynthetic process);GO:0050660(flavin adenine dinucleotide binding);GO:0055114(oxidation-reduction process);GO:0055114(oxidation-reduction process)	00100(Steroid biosynthesis);00909(Sesquiterpenoid and triterpenoid biosynthesis);00909(Sesquiterpenoid and triterpenoid biosynthesis)	squalene monooxygenase 6 [Arabidopsis thaliana]	2.3189	12.6829	4.28871	1.85378	1.2202	3.3183	3.01779	1.59349	0.0133053	up	yes
AT5G27120	GO:0003677(DNA binding);GO:0005634(nucleus);GO:0005730(nucleolus);GO:0005829(cytosol);GO:0009506(plasmodesma)	03008(Ribosome biogenesis in eukaryotes)	NOP56-like pre RNA processing ribonucleoprotein [Arabidopsis thaliana]	12.9399	3.98643	4.7699	17.4576	22.4138	7.05028	0.462393	-1.11281	0.0131207	down	yes
AT3G05945	NA	NA		19.2077	41.392	6.77535	9.06899	5.69154	7.00714	3.09519	1.63003	0.0131063	up	yes
AT1G28660	GO:0005576(extracellular region);GO:0016042(lipid catabolic process);GO:0016788(hydrolase activity, acting on ester bonds);GO:0052689(carboxylic ester hydrolase activity);GO:0052689(carboxylic ester hydrolase activity)	00901(Indole alkaloid biosynthesis);00901(Indole alkaloid biosynthesis)	GDSL-like Lipase/Acylhydrolase superfamily protein [Arabidopsis thaliana]	4.75997	10.6736	4.47063	1.9017	2.64625	3.37678	2.51166	1.32864	0.012948	up	yes
AT3G16770	GO:0003677(DNA binding);GO:0003700(DNA binding transcription factor activity);GO:0005515(protein binding);GO:0005634(nucleus);GO:0005737(cytoplasm);GO:0005886(plasma membrane);GO:0006351(transcription, DNA-templated);GO:0006355(regulation of transcription, DNA-templated);GO:0008219(cell death);GO:0009723(response to ethylene);GO:0009735(response to cytokinin);GO:0009753(response to jasmonic acid)…	NA	ethylene-responsive element binding protein [Arabidopsis thaliana]	284.112	1310.68	631.779	223.333	306.52	376.238	2.45733	1.29709	0.0129282	up	yes
AT2G41730	GO:0003674(molecular_function);GO:0005634(nucleus);GO:0005737(cytoplasm);GO:0009061(anaerobic respiration)	NA	calcium-binding site protein [Arabidopsis thaliana]	0.839591	1.60054	1.08931	2.50625	9.99978	0.88406	0.263586	-1.92366	0.0128026	down	yes
AT3G13850	GO:0005634(nucleus);GO:0008150(biological_process)	NA	LOB domain-containing protein 22 [Arabidopsis thaliana]	0.836915	1.04632	0.49148	0.106138	0.183364	0.258115	4.33645	2.11652	0.0127805	up	yes
AT5G25240	GO:0003674(molecular_function);GO:0005575(cellular_component);GO:0008150(biological_process)	NA	stress induced protein [Arabidopsis thaliana]	1.73286	5.07567	2.71136	0.643513	0.148269	1.19468	4.79238	2.26074	0.0127545	up	yes
AT2G32020	GO:0005737(cytoplasm);GO:0008080(N-acetyltransferase activity);GO:0009737(response to abscisic acid)	NA	Acyl-CoA N-acyltransferases (NAT) superfamily protein [Arabidopsis thaliana]	0.043541	0.139567	0.587563	0.947233	1.6896	1.0281	0.210282	-2.2496	0.01244	down	yes
AT4G29780	GO:0005634(nucleus);GO:0005774(vacuolar membrane);GO:0005886(plasma membrane);GO:0009507(chloroplast);GO:0016020(membrane)	NA	nuclease [Arabidopsis thaliana]	10.3852	4.37886	16.4217	15.9985	9.22496	54.0729	0.393281	-1.34637	0.0123282	down	yes
AT1G60190	GO:0004842(ubiquitin-protein transferase activity);GO:0005634(nucleus);GO:0005737(cytoplasm);GO:0010029(regulation of seed germination);GO:0016567(protein ubiquitination)	NA	ARM repeat superfamily protein [Arabidopsis thaliana]	0.365637	0.713025	1.50979	1.39211	2.04794	3.93413	0.351014	-1.5104	0.012121	down	yes
AT1G76530	GO:0005789(endoplasmic reticulum membrane);GO:0009672(auxin:proton symporter activity);GO:0009733(response to auxin);GO:0009734(auxin-activated signaling pathway);GO:0009926(auxin polar transport);GO:0016021(integral component of membrane);GO:0055085(transmembrane transport);GO:0055085(transmembrane transport)	03040(Spliceosome);03040(Spliceosome)	Auxin efflux carrier family protein [Arabidopsis thaliana]	0.0001	0.382223	0.578199	1.78205	1.82405	1.78584	0.17814	-2.48892	0.0121199	down	yes
AT5G20960	GO:0004031(aldehyde oxidase activity);GO:0004854(xanthine dehydrogenase activity);GO:0005506(iron ion binding);GO:0005829(cytosol);GO:0009055(electron transfer activity);GO:0009115(xanthine catabolic process);GO:0009688(abscisic acid biosynthetic process);GO:0009851(auxin biosynthetic process);GO:0016614(oxidoreductase activity, acting on CH-OH group of donors);GO:0050302(indole-3-acetaldehyde ox…	00380(Tryptophan metabolism);00380(Tryptophan metabolism)	aldehyde oxidase 1 [Arabidopsis thaliana]	0.190962	1.49327	1.06777	0.0892644	0.187596	0.322756	4.58962	2.19837	0.0119262	up	yes
AT1G01060	GO:0003677(DNA binding);GO:0003700(DNA binding transcription factor activity);GO:0005634(nucleus);GO:0006351(transcription, DNA-templated);GO:0006355(regulation of transcription, DNA-templated);GO:0007623(circadian rhythm);GO:0009409(response to cold);GO:0009651(response to salt stress);GO:0009723(response to ethylene);GO:0009733(response to auxin);GO:0009737(response to abscisic acid);GO:0009739…	04712(Circadian rhythm - plant);04712(Circadian rhythm - plant)	Homeodomain-like superfamily protein [Arabidopsis thaliana]	0.696299	1.38747	2.0038	1.9956	5.11424	2.0874	0.444435	-1.16996	0.0118934	down	yes
AT1G02220	GO:0003700(DNA binding transcription factor activity);GO:0005634(nucleus);GO:0006351(transcription, DNA-templated);GO:0006355(regulation of transcription, DNA-templated);GO:0007275(multicellular organism development);GO:0044212(transcription regulatory region DNA binding)	NA	NAC domain containing protein 3 [Arabidopsis thaliana]	0.747958	0.549817	1.20703	3.37378	2.65146	1.34631	0.339793	-1.55727	0.0118105	down	yes
AT2G41510	GO:0005576(extracellular region);GO:0005773(vacuole);GO:0009690(cytokinin metabolic process);GO:0009823(cytokinin catabolic process);GO:0016614(oxidoreductase activity, acting on CH-OH group of donors);GO:0019139(cytokinin dehydrogenase activity);GO:0048507(meristem development);GO:0050660(flavin adenine dinucleotide binding);GO:0055114(oxidation-reduction process);GO:0055114(oxidation-reduction …	00908(Zeatin biosynthesis);00908(Zeatin biosynthesis)	cytokinin oxidase/dehydrogenase 1 [Arabidopsis thaliana]	0.346608	2.96498	1.96805	0.0317635	0.604915	0.268289	5.83406	2.5445	0.0117349	up	yes
ATMG00020	NA	00190(Oxidative phosphorylation);00195(Photosynthesis)	BnaCnng12640D [Brassica napus]	12.3266	20.138	29.7531	105.381	21.8207	21.6686	0.417933	-1.25866	0.0116365	down	yes
AT1G69780	GO:0003677(DNA binding);GO:0003700(DNA binding transcription factor activity);GO:0005634(nucleus);GO:0006351(transcription, DNA-templated);GO:0006355(regulation of transcription, DNA-templated);GO:0009744(response to sucrose);GO:0009965(leaf morphogenesis);GO:0043565(sequence-specific DNA binding);GO:0048826(cotyledon morphogenesis);GO:0080022(primary root development)	NA	Homeobox-leucine zipper protein family [Arabidopsis thaliana]	5.27796	8.40208	7.15651	2.73933	3.53342	3.07498	2.22905	1.15643	0.0115789	up	yes
ATCG00020	GO:0009536(plastid)	00195(Photosynthesis)	photosystem II protein D1 [Arabidopsis thaliana]	25.3382	76.9892	154.969	622.553	100.721	85.0243	0.318319	-1.65145	0.0115391	down	yes
AT5G45380	GO:0005887(integral component of plasma membrane);GO:0015204(urea transmembrane transporter activity);GO:0015293(symporter activity)	NA	urea-proton symporter DEGRADATION OF UREA 3 (DUR3) [Arabidopsis thaliana]	2.88758	16.0596	6.39703	2.30098	3.1583	4.07418	2.65845	1.41059	0.0115314	up	yes
AT5G55570	GO:0005739(mitochondrion);GO:0005739(mitochondrion)	NA	transmembrane protein [Arabidopsis thaliana]	0.964592	0.741887	1.51016	2.66683	4.29546	2.34128	0.345742	-1.53223	0.0114761	down	yes
AT3G14370	GO:0004674(protein serine/threonine kinase activity);GO:0005524(ATP binding);GO:0005634(nucleus);GO:0005737(cytoplasm);GO:0005829(cytosol);GO:0005886(plasma membrane);GO:0006468(protein phosphorylation);GO:0009630(gravitropism);GO:0009734(auxin-activated signaling pathway);GO:0009926(auxin polar transport);GO:0016301(kinase activity);GO:0035556(intracellular signal transduction);GO:0040008(regula…	NA	Protein kinase superfamily protein [Arabidopsis thaliana]	0.456288	1.39542	2.35711	0.121795	0.551958	0.20464	4.7915	2.26048	0.0112095	up	yes
AT4G38550	GO:0005634(nucleus);GO:0007064(mitotic sister chromatid cohesion);GO:0034087(establishment of mitotic sister chromatid cohesion);GO:0090694(Scc2-Scc4 cohesin loading complex);GO:0090694(Scc2-Scc4 cohesin loading complex)	03040(Spliceosome);03040(Spliceosome)	phospholipase-like protein (PEARLI 4) family protein [Arabidopsis thaliana]	32.9264	93.1543	45.2742	26.1574	27.3079	26.6098	2.13993	1.09756	0.0111113	up	yes
AT5G67420	GO:0005634(nucleus);GO:0006807(nitrogen compound metabolic process);GO:0060776(simple leaf morphogenesis);GO:0060776(simple leaf morphogenesis)	NA	LOB domain-containing protein 37 [Arabidopsis thaliana]	45.6767	23.3833	13.5773	9.14488	12.695	14.5844	2.26874	1.18189	0.0111018	up	yes
AT1G67530	GO:0004842(ubiquitin-protein transferase activity);GO:0005634(nucleus);GO:0016567(protein ubiquitination);GO:0016567(protein ubiquitination)	NA	ARM repeat superfamily protein [Arabidopsis thaliana]	4.20295	8.75775	6.66673	2.92974	3.38111	3.40702	2.01973	1.01416	0.0110724	up	yes
AT5G67480	GO:0003712(transcription cofactor activity);GO:0004402(histone acetyltransferase activity);GO:0005516(calmodulin binding);GO:0005634(nucleus);GO:0005737(cytoplasm);GO:0006355(regulation of transcription, DNA-templated);GO:0008270(zinc ion binding);GO:0009409(response to cold);GO:0009733(response to auxin);GO:0009751(response to salicylic acid);GO:0010200(response to chitin);GO:0019005(SCF ubiquit…	03010(Ribosome);03010(Ribosome)	BTB and TAZ domain protein 4 [Arabidopsis thaliana]	17.042	17.7862	10.5864	8.42107	4.30491	9.27143	2.06454	1.04582	0.01097	up	yes
AT1G36060	GO:0003677(DNA binding);GO:0003700(DNA binding transcription factor activity);GO:0005634(nucleus);GO:0006351(transcription, DNA-templated);GO:0006355(regulation of transcription, DNA-templated);GO:0009415(response to water);GO:0009873(ethylene-activated signaling pathway);GO:0043565(sequence-specific DNA binding)	NA	Integrase-type DNA-binding superfamily protein [Arabidopsis thaliana]	0.519408	5.00965	0.80895	0.454495	0.456241	0.033192	6.7145	2.74728	0.010898	up	yes
AT2G43110	GO:0003674(molecular_function);GO:0005634(nucleus);GO:0008150(biological_process);GO:0008150(biological_process)	NA	U3 containing 90S pre-ribosomal complex subunit [Arabidopsis thaliana]	5.57802	2.02669	2.868	7.09343	10.2434	5.34999	0.461621	-1.11522	0.0107948	down	yes
AT2G33810	GO:0003677(DNA binding);GO:0003700(DNA binding transcription factor activity);GO:0005634(nucleus);GO:0005737(cytoplasm);GO:0006351(transcription, DNA-templated);GO:0006355(regulation of transcription, DNA-templated);GO:0009908(flower development);GO:0009911(positive regulation of flower development);GO:0010228(vegetative to reproductive phase transition of meristem);GO:0010229(inflorescence devel…	NA	squamosa promoter binding protein-like 3 [Arabidopsis thaliana]	48.8561	97.4839	41.8366	36.7995	24.1147	29.3829	2.08397	1.05934	0.0105839	up	yes
AT5G57685	GO:0003674(molecular_function);GO:0005634(nucleus);GO:0006865(amino acid transport);GO:0009615(response to virus);GO:0016021(integral component of membrane);GO:0019048(modulation by virus of host morphology or physiology);GO:0032940(secretion by cell);GO:0080143(regulation of amino acid export)	NA	glutamine dumper 3 [Arabidopsis thaliana]	3.59461	6.57807	3.91184	1.94824	1.58506	1.24477	2.94774	1.55961	0.0105634	up	yes
AT2G42610	GO:0003677(DNA binding);GO:0005634(nucleus);GO:0006355(regulation of transcription, DNA-templated);GO:0007275(multicellular organism development);GO:0009299(mRNA transcription);GO:0009416(response to light stimulus);GO:0009416(response to light stimulus)	04016(MAPK signaling pathway - plant);04075(Plant hormone signal transduction);04626(Plant-pathogen interaction);04626(Plant-pathogen interaction)	LIGHT-DEPENDENT SHORT HYPOCOTYLS-like protein (DUF640) [Arabidopsis thaliana]	7.69525	5.50361	11.48	2.49671	4.33521	3.20309	2.45928	1.29824	0.0104382	up	yes
AT1G47480	GO:0005634(nucleus);GO:0052689(carboxylic ester hydrolase activity)	NA	alpha/beta-Hydrolases superfamily protein [Arabidopsis thaliana]	1.02488	2.98418	1.99417	0.0001	0.486123	0.365469	7.0486	2.81734	0.010431	up	yes
AT4G23400	GO:0005886(plasma membrane);GO:0005887(integral component of plasma membrane);GO:0006810(transport);GO:0006833(water transport);GO:0009506(plasmodesma);GO:0015250(water channel activity);GO:0016020(membrane);GO:0034220(ion transmembrane transport);GO:0055085(transmembrane transport)	NA	plasma membrane intrinsic protein 1;5 [Arabidopsis thaliana]	64.4495	148.524	74.557	36.8167	43.6623	55.4578	2.11518	1.08078	0.0102444	up	yes
AT3G58270	GO:0003674(molecular_function);GO:0005634(nucleus);GO:0008150(biological_process);GO:0008150(biological_process)	03013(RNA transport);03013(RNA transport)	phospholipase-like protein (PEARLI 4) with TRAF-like domain protein [Arabidopsis thaliana]	0.761566	1.91504	1.2282	0.320019	0.449809	0.095619	4.51189	2.17373	0.0102053	up	yes
AT2G17040	GO:0003700(DNA binding transcription factor activity);GO:0005634(nucleus);GO:0007275(multicellular organism development);GO:0009965(leaf morphogenesis);GO:0010200(response to chitin);GO:0045792(negative regulation of cell size);GO:0048281(inflorescence morphogenesis)	03013(RNA transport);03015(mRNA surveillance pathway);03018(RNA degradation)	NAC domain containing protein 36 [Arabidopsis thaliana]	7.50053	33.041	32.712	61.8576	59.0598	31.3476	0.481092	-1.05561	0.0101972	down	yes
AT1G48210	GO:0005886(plasma membrane);GO:0016301(kinase activity);GO:0016301(kinase activity)	04626(Plant-pathogen interaction);04626(Plant-pathogen interaction)	Protein kinase superfamily protein [Arabidopsis thaliana]	6.96153	7.80015	6.53288	4.91154	2.67601	2.9362	2.02348	1.01684	0.010155	up	yes
AT1G64170	GO:0005451(monovalent cation:proton antiporter activity);GO:0005783(endoplasmic reticulum);GO:0006812(cation transport);GO:0006813(potassium ion transport);GO:0006885(regulation of pH);GO:0012505(endomembrane system);GO:0015299(solute:proton antiporter activity);GO:0015385(sodium:proton antiporter activity);GO:0015672(monovalent inorganic cation transport);GO:0016021(integral component of membran…	NA	cation/H+ exchanger 16 [Arabidopsis thaliana]	0.947233	4.094	1.43138	0.096286	0.667903	0.688369	4.45601	2.15575	0.0100684	up	yes
AT4G33980	GO:0003674(molecular_function);GO:0005634(nucleus);GO:0009409(response to cold);GO:0010228(vegetative to reproductive phase transition of meristem);GO:0042752(regulation of circadian rhythm);GO:0080167(response to karrikin);GO:0080167(response to karrikin)	NA	hypothetical protein AT4G33980 [Arabidopsis thaliana]	1.44865	3.43002	1.03636	0.280253	0.181106	0.813716	4.63896	2.2138	0.00996709	up	yes
AT5G10760	GO:0004190(aspartic-type endopeptidase activity);GO:0005576(extracellular region);GO:0006508(proteolysis);GO:0009627(systemic acquired resistance);GO:0030163(protein catabolic process);GO:0048046(apoplast)	NA	Eukaryotic aspartyl protease family protein [Arabidopsis thaliana]	7.37728	49.3169	27.5	10.1807	13.1308	8.3408	2.65997	1.41141	0.00969431	up	yes
AT1G07050	GO:0003674(molecular_function);GO:0005634(nucleus);GO:0008150(biological_process);GO:0008150(biological_process)	NA	CCT motif family protein [Arabidopsis thaliana]	4.11348	4.92995	4.04584	2.45777	0.501135	0.932771	3.3634	1.74992	0.00962367	up	yes
AT3G16400	GO:0003729(mRNA binding);GO:0005737(cytoplasm);GO:0019762(glucosinolate catabolic process);GO:0030246(carbohydrate binding);GO:0080027(response to herbivore);GO:0080028(nitrile biosynthetic process);GO:0080028(nitrile biosynthetic process)	NA	nitrile specifier protein 1 [Arabidopsis thaliana]	12.4137	27.8903	25.7454	4.91691	11.4712	12.8893	2.25598	1.17376	0.00958942	up	yes
AT4G27130	GO:0003743(translation initiation factor activity);GO:0005737(cytoplasm);GO:0006413(translational initiation);GO:0006417(regulation of translation)	03013(RNA transport)	hypothetical protein EUTSA_v10026037mg [Eutrema salsugineum]	51.6421	103.908	54.7679	42.0035	25.2114	33.7818	2.08242	1.05826	0.00954444	up	yes
AT5G14230	GO:0005737(cytoplasm);GO:0008150(biological_process);GO:0008150(biological_process)	NA	ankyrin [Arabidopsis thaliana]	1.95087	0.610757	1.2003	0.491249	0.284094	0.160443	4.02008	2.00722	0.00946937	up	yes
AT3G25570	GO:0004014(adenosylmethionine decarboxylase activity);GO:0006557(S-adenosylmethioninamine biosynthetic process);GO:0006557(S-adenosylmethioninamine biosynthetic process)	00270(Cysteine and methionine metabolism);00330(Arginine and proline metabolism);00330(Arginine and proline metabolism)	Adenosylmethionine decarboxylase family protein [Arabidopsis thaliana]	0.692161	0.350501	4.39999	4.67128	9.51816	5.02607	0.283243	-1.81989	0.00938179	down	yes
AT3G17609	GO:0000977(RNA polymerase II regulatory region sequence-specific DNA binding);GO:0003677(DNA binding);GO:0003700(DNA binding transcription factor activity);GO:0005515(protein binding);GO:0005634(nucleus);GO:0006351(transcription, DNA-templated);GO:0006355(regulation of transcription, DNA-templated);GO:0009585(red, far-red light phototransduction);GO:0010224(response to UV-B);GO:0080167(response t…	04712(Circadian rhythm - plant);04712(Circadian rhythm - plant)	HY5-homolog [Arabidopsis thaliana];PREDICTED: LOW QUALITY PROTEIN: transcription factor HY5-like [Raphanus sativus]	3.68533	2.30375	6.13884	10.3135	14.3561	5.66006	0.399871	-1.32239	0.00931265	down	yes
AT1G66090	GO:0006952(defense response);GO:0007165(signal transduction);GO:0009507(chloroplast);GO:0043531(ADP binding)	NA	Disease resistance protein (TIR-NBS class) [Arabidopsis thaliana]	1.43638	1.79341	2.92679	3.20489	2.19686	11.4603	0.365113	-1.45358	0.00923271	down	yes
AT5G37600	GO:0004356(glutamate-ammonia ligase activity);GO:0005507(copper ion binding);GO:0005515(protein binding);GO:0005524(ATP binding);GO:0005618(cell wall);GO:0005737(cytoplasm);GO:0005829(cytosol);GO:0005886(plasma membrane);GO:0006542(glutamine biosynthetic process);GO:0009399(nitrogen fixation);GO:0009506(plasmodesma);GO:0010150(leaf senescence);GO:0022626(cytosolic ribosome);GO:0042128(nitrate ass…	00630(Glyoxylate and dicarboxylate metabolism);00910(Nitrogen metabolism);00250(Alanine, aspartate and glutamate metabolism);00220(Arginine biosynthesis)	hypothetical protein AT5G37600 [Arabidopsis thaliana]	22.6613	78.3573	63.1741	21.4997	29.3778	20.0571	2.3147	1.21083	0.00905483	up	yes
AT1G29418	GO:0003674(molecular_function);GO:0005739(mitochondrion);GO:0008150(biological_process);GO:0016021(integral component of membrane)	NA	transmembrane protein [Arabidopsis thaliana]	15.9233	11.0217	11.6836	32.982	33.7722	10.8488	0.497772	-1.00644	0.00893872	down	yes
AT2G15890	GO:0005515(protein binding);GO:0005634(nucleus);GO:0005829(cytosol);GO:0009507(chloroplast);GO:0009793(embryo development ending in seed dormancy);GO:0010183(pollen tube guidance);GO:0036033(mediator complex binding);GO:0050832(defense response to fungus);GO:0050832(defense response to fungus)	NA	maternal effect embryo arrest 14 [Arabidopsis thaliana]	141.417	320.801	174.241	92.0262	99.6785	109.431	2.11353	1.07965	0.0089376	up	yes
AT3G22460	GO:0004124(cysteine synthase activity);GO:0005515(protein binding);GO:0005634(nucleus);GO:0005737(cytoplasm);GO:0005774(vacuolar membrane);GO:0005777(peroxisome);GO:0005829(cytosol);GO:0005886(plasma membrane);GO:0006535(cysteine biosynthetic process from serine);GO:0007568(aging);GO:0009507(chloroplast);GO:0009567(double fertilization forming a zygote and endosperm);GO:0009570(chloroplast stroma…	00920(Sulfur metabolism);00270(Cysteine and methionine metabolism);00270(Cysteine and methionine metabolism)	O-acetylserine (thiol) lyase (OAS-TL) isoform A2 [Arabidopsis thaliana];cysteine synthase; O-acetylserine(thiol) lyase [Arabidopsis thaliana]	6.14205	33.4313	13.7221	3.92262	7.71065	7.37112	2.80438	1.48768	0.00887781	up	yes
AT5G45340	GO:0005506(iron ion binding);GO:0005576(extracellular region);GO:0007275(multicellular organism development);GO:0009414(response to water deprivation);GO:0009639(response to red or far red light);GO:0009687(abscisic acid metabolic process);GO:0010268(brassinosteroid homeostasis);GO:0010295((+)-abscisic acid 8'-hydroxylase activity);GO:0016021(integral component of membrane);GO:0016125(sterol meta…	00906(Carotenoid biosynthesis);00906(Carotenoid biosynthesis)	cytochrome P450, family 707, subfamily A, polypeptide 3 [Arabidopsis thaliana]	0.801127	0.705528	2.63356	2.20849	1.6578	10.1793	0.29477	-1.76234	0.00880323	down	yes
AT1G73120	GO:0003674(molecular_function);GO:0006979(response to oxidative stress)	NA	F-box/RNI superfamily protein [Arabidopsis thaliana]	1.0025	0.788126	1.42414	5.6617	5.84082	0.905368	0.259091	-1.94847	0.00877028	down	yes
AT2G21130	GO:0000413(protein peptidyl-prolyl isomerization);GO:0003755(peptidyl-prolyl cis-trans isomerase activity);GO:0005737(cytoplasm);GO:0005829(cytosol);GO:0005886(plasma membrane);GO:0006457(protein folding)	NA	Cyclophilin-like peptidyl-prolyl cis-trans isomerase family protein [Arabidopsis thaliana]	8.95888	12.4489	7.8297	4.44147	3.41162	4.63915	2.34045	1.22679	0.00871713	up	yes
AT2G24850	GO:0004838(L-tyrosine:2-oxoglutarate aminotransferase activity);GO:0005737(cytoplasm);GO:0006520(cellular amino acid metabolic process);GO:0008483(transaminase activity);GO:0009058(biosynthetic process);GO:0009611(response to wounding);GO:0009753(response to jasmonic acid);GO:0030170(pyridoxal phosphate binding)	00270(Cysteine and methionine metabolism);00350(Tyrosine metabolism);00360(Phenylalanine metabolism);00400(Phenylalanine, tyrosine and tryptophan biosynthesis);00130(Ubiquinone and other terpenoid-quinone biosynthesis);00950(Isoquinoline alkaloid biosynthesis);00960(Tropane, piperidine and pyridine alkaloid biosynthesis)	tyrosine aminotransferase 3 [Arabidopsis thaliana]	0.570153	11.2542	1.16695	0.219443	0.0001	0.869034	11.9342	3.57703	0.00861864	up	yes
AT4G31620	GO:0003677(DNA binding);GO:0003700(DNA binding transcription factor activity);GO:0005634(nucleus);GO:0006351(transcription, DNA-templated);GO:0006355(regulation of transcription, DNA-templated);GO:0006355(regulation of transcription, DNA-templated)	NA	Transcriptional factor B3 family protein [Arabidopsis thaliana]	0.172923	0.588569	1.05591	0.040585	0.157031	0.11726	5.7718	2.52902	0.00857454	up	yes
AT2G15960	GO:0003674(molecular_function);GO:0005575(cellular_component);GO:0008150(biological_process)	NA	stress-induced protein [Arabidopsis thaliana]	240.05	652.964	277.884	188.419	137.773	188.252	2.27605	1.18653	0.00856263	up	yes
AT4G28560	GO:0005515(protein binding);GO:0005886(plasma membrane);GO:0007165(signal transduction);GO:0009860(pollen tube growth);GO:0016324(apical plasma membrane);GO:0031225(anchored component of membrane)	NA	ROP-interactive CRIB motif-containing protein 7 [Arabidopsis thaliana]	0.31845	0.276382	0.241999	1.0707	1.38393	0.573171	0.276382	-1.85526	0.00853982	down	yes
AT3G54000	GO:0003674(molecular_function);GO:0005634(nucleus);GO:0008150(biological_process);GO:0008150(biological_process)	NA	hypothetical protein [Arabidopsis thaliana];TIP41-like protein [Arabidopsis thaliana]	0.744904	0.493166	0.533498	1.48006	1.96781	1.50623	0.357596	-1.4836	0.00851896	down	yes
AT2G01020	NA	NA	hypothetical protein CICLE_v10029531mg [Citrus clementina]	282.916	210.499	565.643	2092.06	335.277	459.386	0.366872	-1.44665	0.00831442	down	yes
AT2G43570	GO:0000272(polysaccharide catabolic process);GO:0004568(chitinase activity);GO:0005576(extracellular region);GO:0006032(chitin catabolic process);GO:0008061(chitin binding);GO:0009505(plant-type cell wall);GO:0009615(response to virus);GO:0009627(systemic acquired resistance);GO:0010150(leaf senescence);GO:0010272(response to silver ion);GO:0016998(cell wall macromolecule catabolic process);GO:00…	00520(Amino sugar and nucleotide sugar metabolism)	chitinase [Arabidopsis thaliana]	0.553271	2.57006	9.43223	0.426993	1.19094	0.593885	5.67659	2.50503	0.008248	up	yes
AT2G15042	GO:0005886(plasma membrane)	04075(Plant hormone signal transduction)	Leucine-rich repeat (LRR) family protein [Arabidopsis thaliana]	29.4415	82.6838	40.4718	18.1844	24.9051	25.1484	2.23625	1.16108	0.00822066	up	yes
AT3G32980	GO:0004601(peroxidase activity);GO:0005576(extracellular region);GO:0005618(cell wall);GO:0005773(vacuole);GO:0006979(response to oxidative stress);GO:0009735(response to cytokinin);GO:0016020(membrane);GO:0020037(heme binding);GO:0042744(hydrogen peroxide catabolic process);GO:0046872(metal ion binding);GO:0055114(oxidation-reduction process)	00940(Phenylpropanoid biosynthesis)	Peroxidase superfamily protein [Arabidopsis thaliana]	2.16544	25.5615	12.035	3.78485	4.11246	3.95758	3.35405	1.74591	0.00806848	up	yes
AT5G26690	GO:0005634(nucleus);GO:0046872(metal ion binding)	NA	Heavy metal transport/detoxification superfamily protein [Arabidopsis thaliana]	3.01023	8.74336	10.6673	1.63146	2.06928	2.22486	3.78374	1.91981	0.00805942	up	yes
AT2G21550	GO:0004146(dihydrofolate reductase activity);GO:0004799(thymidylate synthase activity);GO:0005737(cytoplasm);GO:0006231(dTMP biosynthetic process);GO:0006730(one-carbon metabolic process);GO:0032259(methylation);GO:0046654(tetrahydrofolate biosynthetic process);GO:0055114(oxidation-reduction process);GO:0055114(oxidation-reduction process)	00240(Pyrimidine metabolism);00790(Folate biosynthesis);00670(One carbon pool by folate);00670(One carbon pool by folate)	Bifunctional dihydrofolate reductase/thymidylate synthase [Arabidopsis thaliana]	0.553728	0.803443	0.553424	0.182488	0.139655	0.105349	4.46931	2.16005	0.00790881	up	yes
AT1G68740	GO:0005802(trans-Golgi network);GO:0005886(plasma membrane);GO:0006817(phosphate ion transport);GO:0016021(integral component of membrane);GO:0016036(cellular response to phosphate starvation);GO:0016036(cellular response to phosphate starvation)	04016(MAPK signaling pathway - plant);04075(Plant hormone signal transduction);04075(Plant hormone signal transduction)	EXS (ERD1/XPR1/SYG1) family protein [Arabidopsis thaliana]	0.541943	0.373671	0.673022	1.03103	2.34341	1.15947	0.35039	-1.51297	0.00778568	down	yes
AT5G50720	GO:0003674(molecular_function);GO:0009409(response to cold);GO:0009414(response to water deprivation);GO:0009507(chloroplast);GO:0009737(response to abscisic acid);GO:0016021(integral component of membrane);GO:0042538(hyperosmotic salinity response)	NA	HVA22 homologue E [Arabidopsis thaliana]	0.353556	1.47115	0.655158	3.71907	5.84324	0.891014	0.237232	-2.07563	0.00778381	down	yes
AT3G51450	GO:0005773(vacuole);GO:0005783(endoplasmic reticulum);GO:0009058(biosynthetic process);GO:0009507(chloroplast);GO:0009611(response to wounding);GO:0009615(response to virus);GO:0009620(response to fungus);GO:0009723(response to ethylene);GO:0009751(response to salicylic acid);GO:0009753(response to jasmonic acid);GO:0009821(alkaloid biosynthetic process);GO:0016020(membrane);GO:0016788(hydrolase …	NA	Calcium-dependent phosphotriesterase superfamily protein [Arabidopsis thaliana]	9.47523	25.9298	8.77268	4.12808	4.57646	8.22309	2.6098	1.38394	0.00748718	up	yes
AT3G05880	GO:0003674(molecular_function);GO:0009409(response to cold);GO:0009737(response to abscisic acid);GO:0016021(integral component of membrane);GO:0042538(hyperosmotic salinity response)	NA	Low temperature and salt responsive protein family [Arabidopsis thaliana]	72.5134	132.519	93.2452	63.8959	42.3652	34.4718	2.11946	1.08369	0.00743129	up	yes
AT2G43150	GO:0005199(structural constituent of cell wall);GO:0009664(plant-type cell wall organization)	NA	hypothetical protein AXX17_AT2G40630 [Arabidopsis thaliana]	5.03323	23.6686	44.5456	4.63307	9.71954	8.89443	3.15083	1.65573	0.00742383	up	yes
AT5G22310	GO:0003674(molecular_function)	NA	trichohyalin-like protein [Arabidopsis thaliana]	7.16259	18.8881	8.90739	3.8373	5.5588	5.97304	2.27456	1.18559	0.00738195	up	yes
AT1G28330	GO:0005634(nucleus);GO:0007275(multicellular organism development);GO:0007275(multicellular organism development)	NA	dormancy-associated protein-like 1 [Arabidopsis thaliana]	56.4476	178.473	58.7202	52.8268	24.1132	37.3096	2.57017	1.36186	0.00733314	up	yes
AT5G66790	GO:0005524(ATP binding);GO:0006468(protein phosphorylation);GO:0016021(integral component of membrane);GO:0016301(kinase activity);GO:0016310(phosphorylation)	NA	Protein kinase superfamily protein [Arabidopsis thaliana]	4.17939	15.9475	5.99024	3.05205	2.44439	4.50436	2.61151	1.38488	0.00710773	up	yes
AT1G13448	GO:0000776(kinetochore);GO:0000777(condensed chromosome kinetochore);GO:0003677(DNA binding);GO:0005515(protein binding);GO:0005634(nucleus);GO:0005635(nuclear envelope);GO:0005737(cytoplasm);GO:0005828(kinetochore microtubule);GO:0005876(spindle microtubule);GO:0007094(mitotic spindle assembly checkpoint);GO:0007346(regulation of mitotic cell cycle);GO:0010369(chromocenter);GO:0051301(cell divis…	NA	hypothetical protein L484_027582 [Morus notabilis]	9.91873	24.3798	10.9592	4.6795	6.11277	5.31669	2.80947	1.4903	0.00708673	up	yes
AT1G06640	GO:0005737(cytoplasm);GO:0016491(oxidoreductase activity);GO:0016706(oxidoreductase activity, acting on paired donors, with incorporation or reduction of molecular oxygen, 2-oxoglutarate as one donor, and incorporation of one atom each of oxygen into both donors);GO:0046872(metal ion binding);GO:0055114(oxidation-reduction process);GO:0055114(oxidation-reduction process)	00402(Benzoxazinoid biosynthesis);00402(Benzoxazinoid biosynthesis)	F12K11.6 [Arabidopsis thaliana]	11.2187	12.6574	11.5633	4.21867	5.52852	7.74121	2.02645	1.01896	0.00691588	up	yes
AT1G26665	GO:0005634(nucleus);GO:0006357(regulation of transcription by RNA polymerase II);GO:0006357(regulation of transcription by RNA polymerase II)	NA	Mediator complex, subunit Med10 [Arabidopsis thaliana]	17.3293	29.4188	17.9908	11.6706	9.47237	9.74947	2.09562	1.06738	0.00689282	up	yes
AT1G76955	GO:0003674(molecular_function);GO:0005576(extracellular region);GO:0008150(biological_process);GO:0016020(membrane)	NA	Expressed protein [Arabidopsis thaliana]	4.5485	18.1899	14.0799	1.90946	5.94793	3.44032	3.25892	1.70439	0.00676527	up	yes
AT3G29631	NA	NA	nuclease [Arabidopsis thaliana]	12.1229	13.1467	11.9447	1.53452	2.30268	6.16992	3.71877	1.89483	0.00671637	up	yes
AT5G23870	GO:0005576(extracellular region);GO:0009505(plant-type cell wall);GO:0052689(carboxylic ester hydrolase activity);GO:0052793(pectin acetylesterase activity);GO:0071555(cell wall organization);GO:0071555(cell wall organization)	NA	Pectinacetylesterase family protein [Arabidopsis thaliana]	7.64015	12.3312	7.73386	3.79331	4.66572	5.07333	2.04733	1.03374	0.00669325	up	yes
AT3G10410	GO:0004185(serine-type carboxypeptidase activity);GO:0005576(extracellular region);GO:0005773(vacuole);GO:0005829(cytosol);GO:0006508(proteolysis);GO:0051603(proteolysis involved in cellular protein catabolic process)	NA	SERINE CARBOXYPEPTIDASE-LIKE 49 [Arabidopsis thaliana]	25.7545	45.8895	31.0309	15.3942	21.0457	14.204	2.02739	1.01962	0.0066597	up	yes
AT2G37690	GO:0004638(phosphoribosylaminoimidazole carboxylase activity);GO:0005739(mitochondrion);GO:0006189('de novo' IMP biosynthetic process);GO:0009507(chloroplast);GO:0009555(pollen development);GO:0009570(chloroplast stroma);GO:0046872(metal ion binding)	00230(Purine metabolism)	phosphoribosylaminoimidazole carboxylase, putative / AIR carboxylase [Arabidopsis thaliana]	5.34307	1.87366	2.26136	7.12633	10.2561	4.00268	0.44321	-1.17394	0.00664722	down	yes
AT4G33985	GO:0003674(molecular_function);GO:0005634(nucleus);GO:0008150(biological_process)	NA	membrane insertase, putative (DUF1685) [Arabidopsis thaliana]	2.83864	3.71078	2.81975	0.756937	0.860337	0.802095	3.87257	1.95329	0.00664549	up	yes
AT1G55152	GO:0003674(molecular_function);GO:0008150(biological_process)	NA	hypothetical protein AT1G55152 [Arabidopsis thaliana]	0.189249	0.383537	0.278634	0.0001	9.08485	1.2473	0.0824041	-3.60114	0.00663467	down	yes
ATCG00680	GO:0009536(plastid)	00195(Photosynthesis)	photosystem II 47 kDa protein [Arabidopsis thaliana]	8.15757	13.424	15.934	51.8381	16.2894	13.3266	0.460573	-1.1185	0.00647821	down	yes
AT1G52410	GO:0005509(calcium ion binding);GO:0005515(protein binding);GO:0005634(nucleus);GO:0005773(vacuole);GO:0005777(peroxisome);GO:0009535(chloroplast thylakoid membrane);GO:0009640(photomorphogenesis);GO:0050832(defense response to fungus);GO:0050832(defense response to fungus)	NA	TSK-associating protein 1 [Arabidopsis thaliana]	5.57214	14.6744	14.9507	1.14851	3.37343	6.94481	3.06951	1.61801	0.00624832	up	yes
ATCG00120	GO:0009536(plastid)	00190(Oxidative phosphorylation);00195(Photosynthesis)	ATP synthase CF1 alpha subunit [Arabidopsis thaliana]	5.23054	3.41359	4.23837	20.1944	4.53899	6.60008	0.411142	-1.28229	0.00604469	down	yes
AT1G30900	GO:0000139(Golgi membrane);GO:0005509(calcium ion binding);GO:0005794(Golgi apparatus);GO:0005887(integral component of plasma membrane);GO:0006623(protein targeting to vacuole);GO:0015031(protein transport);GO:0016021(integral component of membrane);GO:0017119(Golgi transport complex);GO:0030665(clathrin-coated vesicle membrane);GO:0031902(late endosome membrane)	00941(Flavonoid biosynthesis)	VACUOLAR SORTING RECEPTOR 6 [Arabidopsis thaliana]	1.43149	4.62649	4.17126	0.980605	1.35565	1.003	3.06333	1.6151	0.00600281	up	yes
AT5G51440	GO:0003674(molecular_function);GO:0005739(mitochondrion);GO:0009408(response to heat)	04141(Protein processing in endoplasmic reticulum)	HSP20-like chaperones superfamily protein [Arabidopsis thaliana]	0.148919	0.155459	0.0001	1.09701	4.89668	0.0001	0.0507989	-4.29906	0.00592718	down	yes
AT2G32190	GO:0003674(molecular_function);GO:0008150(biological_process);GO:0016021(integral component of membrane);GO:0016021(integral component of membrane)	NA	cysteine-rich/transmembrane domain A-like protein [Arabidopsis thaliana]	0.286478	0.100342	0.56449	2.51667	3.7518	0.14496	0.148331	-2.75311	0.00576581	down	yes
AT1G52200	GO:0003674(molecular_function);GO:0005886(plasma membrane);GO:0006979(response to oxidative stress);GO:0016021(integral component of membrane);GO:0016021(integral component of membrane)	NA	PLAC8 family protein [Arabidopsis thaliana]	2.1992	20.7927	6.26526	2.06337	1.53129	3.98278	3.86108	1.949	0.00560854	up	yes
AT5G57630	GO:0004674(protein serine/threonine kinase activity);GO:0005515(protein binding);GO:0005524(ATP binding);GO:0005634(nucleus);GO:0005829(cytosol);GO:0006468(protein phosphorylation);GO:0007165(signal transduction);GO:0009705(plant-type vacuole membrane);GO:0016301(kinase activity);GO:0035556(intracellular signal transduction);GO:0071470(cellular response to osmotic stress);GO:0071472(cellular resp…	NA	CBL-interacting protein kinase 21 [Arabidopsis thaliana]	12.5048	46.1828	21.455	8.93067	13.215	10.9758	2.41966	1.2748	0.00548512	up	yes
AT5G03120	GO:0003674(molecular_function);GO:0005576(extracellular region);GO:0008150(biological_process);GO:0008150(biological_process)	NA	transmembrane protein [Arabidopsis thaliana];unnamed protein product [Arabidopsis thaliana]	6.33214	9.29121	8.18354	3.09199	3.23485	3.66502	2.38263	1.25255	0.00529271	up	yes
AT5G25755	NA	NA	hypothetical protein AT5G25755 [Arabidopsis thaliana]	0.755719	2.21375	2.88667	0.319621	0.349582	0.478562	5.10221	2.35112	0.00508026	up	yes
AT1G78476	GO:0009507(chloroplast);GO:0016021(integral component of membrane);GO:0016740(transferase activity)	00909(Sesquiterpenoid and triterpenoid biosynthesis)	hypothetical protein AT1G78476 [Arabidopsis thaliana]	0.491497	1.79932	2.09685	0.095266	0.0001	0.379612	9.23762	3.20752	0.0050765	up	yes
AT4G01080	GO:0005794(Golgi apparatus);GO:0016021(integral component of membrane);GO:0016413(O-acetyltransferase activity);GO:0071554(cell wall organization or biogenesis)	NA	TRICHOME BIREFRINGENCE-LIKE 26 [Arabidopsis thaliana]	1.58972	0.81364	2.20731	4.05751	8.44687	1.84708	0.321269	-1.63815	0.00503358	down	yes
AT1G10020	GO:0003674(molecular_function);GO:0005634(nucleus);GO:0008150(biological_process)	NA	formin-like protein (DUF1005) [Arabidopsis thaliana]	18.5298	14.009	11.3934	6.63965	5.36973	8.86574	2.10452	1.07349	0.00496084	up	yes
AT2G34810	GO:0005576(extracellular region);GO:0005737(cytoplasm);GO:0009055(electron transfer activity);GO:0009611(response to wounding);GO:0009753(response to jasmonic acid);GO:0016614(oxidoreductase activity, acting on CH-OH group of donors);GO:0050660(flavin adenine dinucleotide binding);GO:0055114(oxidation-reduction process)	00052(Galactose metabolism);00500(Starch and sucrose metabolism)	FAD-binding Berberine family protein [Arabidopsis thaliana]	6.05568	14.3364	8.0486	2.18548	3.81003	5.26178	2.52642	1.3371	0.00493975	up	yes
AT3G52720	GO:0004089(carbonate dehydratase activity);GO:0005737(cytoplasm);GO:0005783(endoplasmic reticulum);GO:0006730(one-carbon metabolic process);GO:0008270(zinc ion binding);GO:0009570(chloroplast stroma);GO:0009570(chloroplast stroma)	00910(Nitrogen metabolism);00910(Nitrogen metabolism)	alpha carbonic anhydrase 1 [Arabidopsis thaliana]	3.88421	2.32727	6.67139	9.90775	13.7305	4.72908	0.454144	-1.13878	0.00493846	down	yes
AT4G04410	GO:0003723(RNA binding);GO:0004525(ribonuclease III activity);GO:0005634(nucleus);GO:0005737(cytoplasm);GO:0016442(RISC complex);GO:0030422(production of siRNA involved in RNA interference)	00230(Purine metabolism);00240(Pyrimidine metabolism);03020(RNA polymerase)	putative polyprotein [Arabidopsis thaliana]	2.11905	10.4594	4.85284	0.858054	1.41265	3.10145	3.24474	1.6981	0.00489575	up	yes
AT2G15830	GO:0003674(molecular_function);GO:0005739(mitochondrion);GO:0008150(biological_process)	NA	hypothetical protein AT2G15830 [Arabidopsis thaliana]	14.6097	19.3124	16.2233	8.29181	3.80737	7.74167	2.52738	1.33764	0.00488794	up	yes
AT2G39920	GO:0003993(acid phosphatase activity);GO:0016021(integral component of membrane);GO:0046686(response to cadmium ion);GO:0046686(response to cadmium ion)	NA	HAD superfamily, subfamily IIIB acid phosphatase [Arabidopsis thaliana]	12.4901	15.4613	10.4215	6.15101	4.69227	6.34388	2.23265	1.15876	0.00483898	up	yes
AT3G41979	NA	NA	hypothetical protein CICLE_v10029531mg [Citrus clementina]	374.023	256.869	590.397	2195.17	486.107	527.48	0.380612	-1.39361	0.00477324	down	yes
AT4G39270	GO:0004672(protein kinase activity);GO:0004674(protein serine/threonine kinase activity);GO:0004713(protein tyrosine kinase activity);GO:0005524(ATP binding);GO:0005886(plasma membrane);GO:0006468(protein phosphorylation);GO:0007169(transmembrane receptor protein tyrosine kinase signaling pathway);GO:0016021(integral component of membrane);GO:0016021(integral component of membrane)	NA	Leucine-rich repeat protein kinase family protein [Arabidopsis thaliana]	4.6574	8.34052	5.31848	4.14209	1.44295	1.14928	2.71986	1.44353	0.00476933	up	yes
AT2G40140	GO:0003677(DNA binding);GO:0003700(DNA binding transcription factor activity);GO:0005515(protein binding);GO:0005634(nucleus);GO:0006355(regulation of transcription, DNA-templated);GO:0009409(response to cold);GO:0010200(response to chitin);GO:0046872(metal ion binding);GO:0050832(defense response to fungus);GO:0050832(defense response to fungus)	NA	zinc finger (CCCH-type) family protein [Arabidopsis thaliana]	7.29447	10.2796	15.9464	15.2188	14.4363	42.8573	0.462273	-1.11318	0.00471526	down	yes
AT1G01390	GO:0005783(endoplasmic reticulum);GO:0008152(metabolic process);GO:0008194(UDP-glycosyltransferase activity);GO:0009507(chloroplast);GO:0016757(transferase activity, transferring glycosyl groups);GO:0016758(transferase activity, transferring hexosyl groups);GO:0016758(transferase activity, transferring hexosyl groups)	NA	UDP-Glycosyltransferase superfamily protein [Arabidopsis thaliana]	0.576706	1.4538	1.29216	3.02132	4.92843	1.83593	0.339543	-1.55833	0.0046442	down	yes
AT2G01010	GO:0003674(molecular_function);GO:0005575(cellular_component);GO:0008150(biological_process)	NA	PREDICTED: uncharacterized protein LOC103956333 [Pyrus x bretschneideri]	257.312	501.212	1052.63	4906.58	556.253	903.131	0.284507	-1.81347	0.00462584	down	yes
AT4G36110	GO:0003674(molecular_function);GO:0009733(response to auxin)	04075(Plant hormone signal transduction)	SAUR-like auxin-responsive protein family [Arabidopsis thaliana]	1.01664	1.32232	1.55955	0.316608	0.21988	0.255323	4.92354	2.2997	0.00460509	up	yes
AT2G30930	GO:0003674(molecular_function);GO:0005886(plasma membrane);GO:0008150(biological_process);GO:0009507(chloroplast);GO:0016020(membrane)	NA	hypothetical protein AT2G30930 [Arabidopsis thaliana]	27.127	100.137	49.7353	21.6668	27.9973	22.3426	2.4581	1.29754	0.00455782	up	yes
AT4G04020	GO:0005198(structural molecule activity);GO:0005515(protein binding);GO:0005634(nucleus);GO:0009409(response to cold);GO:0009507(chloroplast);GO:0009534(chloroplast thylakoid);GO:0009535(chloroplast thylakoid membrane);GO:0009570(chloroplast stroma);GO:0009579(thylakoid);GO:0009737(response to abscisic acid);GO:0010205(photoinhibition);GO:0010287(plastoglobule);GO:0010319(stromule);GO:0031977(thy…	NA	fibrillin [Arabidopsis thaliana]	44.3115	78.7805	97.6682	138.354	245.192	80.5126	0.475716	-1.07183	0.00454742	down	yes
AT1G28050	GO:0003700(DNA binding transcription factor activity);GO:0005515(protein binding);GO:0005634(nucleus);GO:0006355(regulation of transcription, DNA-templated);GO:0008270(zinc ion binding)	NA	B-box type zinc finger protein with CCT domain-containing protein [Arabidopsis thaliana]	7.85588	13.1079	7.86076	4.41935	4.34861	4.44663	2.18127	1.12517	0.00447751	up	yes
AT3G13750	GO:0004565(beta-galactosidase activity);GO:0005576(extracellular region);GO:0005618(cell wall);GO:0005773(vacuole);GO:0005829(cytosol);GO:0005975(carbohydrate metabolic process);GO:0009505(plant-type cell wall);GO:0009506(plasmodesma);GO:0030246(carbohydrate binding);GO:0048046(apoplast)	00052(Galactose metabolism);00600(Sphingolipid metabolism);00531(Glycosaminoglycan degradation);00604(Glycosphingolipid biosynthesis - ganglio series);00511(Other glycan degradation)	beta galactosidase 1 [Arabidopsis thaliana]	53.0162	96	73.3876	25.0382	29.3745	45.3304	2.22977	1.15689	0.0044002	up	yes
AT4G34550	GO:0003674(molecular_function);GO:0005575(cellular_component);GO:0010099(regulation of photomorphogenesis);GO:0010099(regulation of photomorphogenesis)	NA	F-box protein [Arabidopsis thaliana]	0.458135	0.826283	1.12868	2.74955	3.8306	1.42781	0.301338	-1.73055	0.00439753	down	yes
AT1G07610	NA	NA	unnamed protein product, partial [Brassica rapa]	2.79711	6.06146	6.42765	13.9428	30.0223	4.34181	0.31644	-1.66	0.00429094	down	yes
AT4G11000	GO:0008150(biological_process)	NA	hypothetical protein AXX17_AT4G12380 [Arabidopsis thaliana]	2.84023	5.02889	2.24692	0.702433	0.938726	1.10215	3.68753	1.88265	0.00423118	up	yes
AT2G37180	GO:0005515(protein binding);GO:0005886(plasma membrane);GO:0005887(integral component of plasma membrane);GO:0006810(transport);GO:0006833(water transport);GO:0006970(response to osmotic stress);GO:0009269(response to desiccation);GO:0009414(response to water deprivation);GO:0015250(water channel activity);GO:0016020(membrane);GO:0034220(ion transmembrane transport);GO:0055085(transmembrane trans…	NA	Aquaporin-like superfamily protein [Arabidopsis thaliana]	6.56972	3.7436	9.44195	22.9542	18.2686	6.26413	0.416014	-1.2653	0.00415467	down	yes
AT4G20260	GO:0005507(copper ion binding);GO:0005509(calcium ion binding);GO:0005515(protein binding);GO:0005516(calmodulin binding);GO:0005546(phosphatidylinositol-4,5-bisphosphate binding);GO:0005547(phosphatidylinositol-3,4,5-trisphosphate binding);GO:0005773(vacuole);GO:0005881(cytoplasmic microtubule);GO:0005886(plasma membrane);GO:0006499(N-terminal protein myristoylation);GO:0008017(microtubule bindi…	NA	plasma-membrane associated cation-binding protein 1 [Arabidopsis thaliana]	158.949	263.707	149.229	59.3945	84.8442	109.04	2.25792	1.175	0.00415093	up	yes
AT1G22160	GO:0003674(molecular_function);GO:0005739(mitochondrion);GO:0008150(biological_process)	NA	senescence-associated family protein (DUF581) [Arabidopsis thaliana]	20.0964	59.0279	41.9494	9.32625	22.5681	16.0341	2.52613	1.33693	0.00413344	up	yes
AT2G43780	GO:0003674(molecular_function);GO:0005737(cytoplasm);GO:0005739(mitochondrion);GO:0008150(biological_process);GO:0008150(biological_process)	NA	cytochrome oxidase assembly protein [Arabidopsis thaliana]	1.32786	2.60066	2.80269	6.2993	7.64229	3.48014	0.386369	-1.37195	0.00409171	down	yes
AT3G10450	GO:0004185(serine-type carboxypeptidase activity);GO:0005576(extracellular region);GO:0006508(proteolysis);GO:0016747(transferase activity, transferring acyl groups other than amino-acyl groups);GO:0019748(secondary metabolic process);GO:0051603(proteolysis involved in cellular protein catabolic process);GO:0051603(proteolysis involved in cellular protein catabolic process)	NA	serine carboxypeptidase-like 7 [Arabidopsis thaliana]	4.23268	6.46227	5.21344	2.01939	1.19586	2.48931	2.78871	1.4796	0.00406732	up	yes
AT1G68600	GO:0005774(vacuolar membrane);GO:0005789(endoplasmic reticulum membrane);GO:0016021(integral component of membrane)	NA	aluminum activated malate transporter family protein [Arabidopsis thaliana]	1.94825	7.82657	4.7244	0.341211	1.58615	1.64628	4.05726	2.02051	0.00386818	up	yes
AT3G46640	GO:0003677(DNA binding);GO:0003700(DNA binding transcription factor activity);GO:0005634(nucleus);GO:0006351(transcription, DNA-templated);GO:0006355(regulation of transcription, DNA-templated);GO:0007623(circadian rhythm);GO:0009909(regulation of flower development);GO:0008194(UDP-glycosyltransferase activity);GO:0009506(plasmodesma);GO:0016757(transferase activity, transferring glycosyl groups)…	04075(Plant hormone signal transduction);00908(Zeatin biosynthesis);00908(Zeatin biosynthesis)	Homeodomain-like superfamily protein [Arabidopsis thaliana]	6.05808	6.39983	4.46503	2.71615	2.76122	2.7566	2.05526	1.03932	0.00385661	up	yes
AT1G61800	GO:0005315(inorganic phosphate transmembrane transporter activity);GO:0005774(vacuolar membrane);GO:0007276(gamete generation);GO:0009507(chloroplast);GO:0009624(response to nematode);GO:0009643(photosynthetic acclimation);GO:0009744(response to sucrose);GO:0009749(response to glucose);GO:0010109(regulation of photosynthesis);GO:0015120(phosphoglycerate transmembrane transporter activity);GO:0015…	NA	glucose-6-phosphate/phosphate translocator 2 [Arabidopsis thaliana]	0.0900951	0.260386	0.345836	0.937877	1.47849	0.615102	0.229696	-2.1222	0.00371676	down	yes
AT4G04293	GO:0005575(cellular_component);GO:0016788(hydrolase activity, acting on ester bonds)	NA	uncharacterized protein LOC106430212 [Brassica napus]	5.54122	13.3012	8.25566	1.56578	1.32896	3.35581	4.33531	2.11613	0.00368833	up	yes
AT4G21620	GO:0003674(molecular_function);GO:0005576(extracellular region);GO:0008150(biological_process);GO:0008150(biological_process)	NA	glycine-rich protein [Arabidopsis thaliana]	34.6814	69.3255	44.7407	23.7914	27.1058	20.471	2.08423	1.05951	0.00367126	up	yes
AT5G43860	GO:0009507(chloroplast);GO:0015996(chlorophyll catabolic process);GO:0031969(chloroplast membrane);GO:0047746(chlorophyllase activity);GO:0102293(pheophytinase b activity)	00860(Porphyrin and chlorophyll metabolism)	chlorophyllase 2 [Arabidopsis thaliana]	4.84842	8.56738	8.84355	0.740171	3.5658	1.78715	3.65319	1.86916	0.00363815	up	yes
AT1G62420	GO:0003674(molecular_function);GO:0005575(cellular_component);GO:0008150(biological_process)	NA	DUF506 family protein (DUF506) [Arabidopsis thaliana]	0.37932	0.151877	0.423361	2.33044	1.10601	0.922876	0.218969	-2.1912	0.00357876	down	yes
AT4G35090	GO:0004096(catalase activity);GO:0005515(protein binding);GO:0005634(nucleus);GO:0005737(cytoplasm);GO:0005739(mitochondrion);GO:0005777(peroxisome);GO:0005829(cytosol);GO:0006979(response to oxidative stress);GO:0006995(cellular response to nitrogen starvation);GO:0008219(cell death);GO:0009409(response to cold);GO:0009416(response to light stimulus);GO:0009507(chloroplast);GO:0009514(glyoxysome…	00630(Glyoxylate and dicarboxylate metabolism);00380(Tryptophan metabolism);04016(MAPK signaling pathway - plant);04146(Peroxisome);04146(Peroxisome)	catalase 2 [Arabidopsis thaliana]	78.8909	123.075	166.234	185.385	565.544	144.133	0.411368	-1.2815	0.00356027	down	yes
AT3G61160	GO:0004672(protein kinase activity);GO:0004674(protein serine/threonine kinase activity);GO:0005524(ATP binding);GO:0005634(nucleus);GO:0005829(cytosol);GO:0006468(protein phosphorylation);GO:0046777(protein autophosphorylation);GO:0046777(protein autophosphorylation)	NA	Protein kinase superfamily protein [Arabidopsis thaliana]	2.76081	13.8987	4.80193	1.27934	2.05264	2.84943	3.47193	1.79574	0.00335629	up	yes
AT4G37610	GO:0003712(transcription cofactor activity);GO:0004402(histone acetyltransferase activity);GO:0005516(calmodulin binding);GO:0005634(nucleus);GO:0005737(cytoplasm);GO:0006355(regulation of transcription, DNA-templated);GO:0008270(zinc ion binding);GO:0009409(response to cold);GO:0009733(response to auxin);GO:0009751(response to salicylic acid);GO:0010200(response to chitin);GO:0019005(SCF ubiquit…	03010(Ribosome)	BTB and TAZ domain protein 5 [Arabidopsis thaliana]	11.0807	10.1682	17.045	27.9334	11.4165	44.4308	0.457073	-1.1295	0.0033253	down	yes
AT3G41768	GO:0003674(molecular_function);GO:0005575(cellular_component);GO:0008150(biological_process)	NA	PREDICTED: uncharacterized protein LOC103956333 [Pyrus x bretschneideri]	471.972	912.136	1578.65	7530.85	1110.12	1331.61	0.297091	-1.75103	0.00331454	down	yes
AT5G67488	GO:0003674(molecular_function);GO:0008150(biological_process);GO:0034553(mitochondrial respiratory chain complex II assembly);GO:0034553(mitochondrial respiratory chain complex II assembly)	NA	succinate dehydrogenase assembly factor [Arabidopsis thaliana]	0.120697	5.45385	2.05853	16.5055	19.3714	4.43914	0.189331	-2.40102	0.00315821	down	yes
AT1G76930	NA	NA	extensin 4 [Arabidopsis thaliana]	0.0001	5.00696	6.87169	0.22447	0.299936	0.071483	19.9345	4.3172	0.00309103	up	yes
AT1G08890	GO:0005351(carbohydrate:proton symporter activity);GO:0005886(plasma membrane);GO:0005887(integral component of plasma membrane);GO:0009507(chloroplast);GO:0015144(carbohydrate transmembrane transporter activity);GO:0016020(membrane);GO:0016021(integral component of membrane)	NA	Major facilitator superfamily protein [Arabidopsis thaliana]	11.1963	42.8244	20.884	9.69268	12.1736	7.04531	2.59082	1.37341	0.00306786	up	yes
AT2G38465	GO:0003674(molecular_function);GO:0005886(plasma membrane);GO:0008150(biological_process)	NA	hypothetical protein AT2G38465 [Arabidopsis thaliana]	3.61994	11.9027	3.69943	0.766371	1.28491	1.69187	5.13527	2.36044	0.00279354	up	yes
AT5G23940	GO:0005737(cytoplasm);GO:0005829(cytosol);GO:0009793(embryo development ending in seed dormancy);GO:0010090(trichome morphogenesis);GO:0010143(cutin biosynthetic process);GO:0016740(transferase activity);GO:0016747(transferase activity, transferring acyl groups other than amino-acyl groups);GO:0051179(localization);GO:0090626(plant epidermis morphogenesis)	NA	HXXXD-type acyl-transferase family protein [Arabidopsis thaliana]	4.3604	4.41846	1.02924	0.670336	0.803573	0.878094	4.1701	2.06008	0.00270017	up	yes
AT4G12290	GO:0005507(copper ion binding);GO:0005576(extracellular region);GO:0005768(endosome);GO:0005773(vacuole);GO:0005794(Golgi apparatus);GO:0005802(trans-Golgi network);GO:0008131(primary amine oxidase activity);GO:0016021(integral component of membrane);GO:0048038(quinone binding);GO:0055114(oxidation-reduction process);GO:0055114(oxidation-reduction process)	00260(Glycine, serine and threonine metabolism);00350(Tyrosine metabolism);00360(Phenylalanine metabolism);00410(beta-Alanine metabolism);00950(Isoquinoline alkaloid biosynthesis);00960(Tropane, piperidine and pyridine alkaloid biosynthesis);00960(Tropane, piperidine and pyridine alkaloid biosynthesis)	Copper amine oxidase family protein [Arabidopsis thaliana]	2.95046	18.4185	6.15957	2.01649	2.64191	3.66092	3.30899	1.72639	0.00270013	up	yes
AT2G01021	NA	NA	hypothetical protein AT2G01021 [Arabidopsis thaliana]	111.704	183.946	524.759	2587.43	282.722	469.726	0.245641	-2.02538	0.00267863	down	yes
AT1G02340	GO:0003677(DNA binding);GO:0003700(DNA binding transcription factor activity);GO:0003712(transcription cofactor activity);GO:0005515(protein binding);GO:0005634(nucleus);GO:0005829(cytosol);GO:0006351(transcription, DNA-templated);GO:0006355(regulation of transcription, DNA-templated);GO:0007165(signal transduction);GO:0009585(red, far-red light phototransduction);GO:0009642(response to light int…	04075(Plant hormone signal transduction);04075(Plant hormone signal transduction)	basic helix-loop-helix (bHLH) DNA-binding superfamily protein [Arabidopsis thaliana]	3.09784	17.7436	6.35475	0.858204	1.77009	3.7284	4.27836	2.09706	0.00256151	up	yes
AT3G22100	GO:0003677(DNA binding);GO:0003700(DNA binding transcription factor activity);GO:0005634(nucleus);GO:0006355(regulation of transcription, DNA-templated);GO:0046983(protein dimerization activity)	NA	basic helix-loop-helix (bHLH) DNA-binding superfamily protein [Arabidopsis thaliana]	0.099787	0.545145	0.310125	1.72194	2.12964	1.02743	0.195748	-2.35293	0.00251336	down	yes
AT1G02820	GO:0003674(molecular_function);GO:0005634(nucleus);GO:0005829(cytosol);GO:0009414(response to water deprivation);GO:0009507(chloroplast);GO:0009651(response to salt stress);GO:0009793(embryo development ending in seed dormancy)	NA	Late embryogenesis abundant 3 (LEA3) family protein [Arabidopsis thaliana]	0.919838	3.16042	5.78465	8.98609	28.1624	3.88971	0.240383	-2.05659	0.00250942	down	yes
AT5G54130	GO:0004519(endonuclease activity);GO:0004527(exonuclease activity);GO:0005509(calcium ion binding);GO:0005509(calcium ion binding)	NA	Calcium-binding endonuclease/exonuclease/phosphatase family [Arabidopsis thaliana]	1.10908	1.56701	3.12836	4.91873	8.62331	2.77108	0.355815	-1.4908	0.00246427	down	yes
AT3G49930	GO:0003676(nucleic acid binding);GO:0003700(DNA binding transcription factor activity);GO:0005634(nucleus);GO:0006355(regulation of transcription, DNA-templated);GO:0008270(zinc ion binding);GO:0043565(sequence-specific DNA binding);GO:0044212(transcription regulatory region DNA binding)	NA	C2H2 and C2HC zinc fingers superfamily protein [Arabidopsis thaliana]	0.793889	1.8733	1.23323	0.185494	0.305275	0.155256	6.03757	2.59397	0.00225949	up	yes
AT3G13420	GO:0003674(molecular_function);GO:0005739(mitochondrion);GO:0008150(biological_process);GO:0008150(biological_process)	NA	transmembrane protein [Arabidopsis thaliana]	0.303316	0.322182	0.315785	1.16758	1.49488	0.891136	0.264882	-1.91658	0.00224941	down	yes
AT2G43020	GO:0005777(peroxisome);GO:0006598(polyamine catabolic process);GO:0008131(primary amine oxidase activity);GO:0046592(polyamine oxidase activity);GO:0055114(oxidation-reduction process)	00330(Arginine and proline metabolism);00410(beta-Alanine metabolism)	polyamine oxidase 2 [Arabidopsis thaliana]	18.261	35.5719	25.2077	9.82019	13.7305	12.8482	2.17151	1.1187	0.00223471	up	yes
AT5G24470	GO:0000156(phosphorelay response regulator activity);GO:0000160(phosphorelay signal transduction system);GO:0003677(DNA binding);GO:0005515(protein binding);GO:0005634(nucleus);GO:0006351(transcription, DNA-templated);GO:0006355(regulation of transcription, DNA-templated);GO:0007623(circadian rhythm);GO:0009266(response to temperature stimulus);GO:0010017(red or far-red light signaling pathway);G…	04712(Circadian rhythm - plant)	pseudo-response regulator 5 [Arabidopsis thaliana]	22.9867	38.8109	27.8034	12.6445	10.5117	17.8908	2.18289	1.12624	0.00220589	up	yes
AT2G26355	GO:0003674(molecular_function);GO:0005739(mitochondrion);GO:0008150(biological_process)	NA	hypothetical protein, partial [Arabidopsis thaliana]	6.31426	23.472	11.9855	4.24842	3.44558	5.22939	3.23226	1.69254	0.00220132	up	yes
AT1G78490	GO:0004497(monooxygenase activity);GO:0005506(iron ion binding);GO:0005783(endoplasmic reticulum);GO:0007275(multicellular organism development);GO:0010268(brassinosteroid homeostasis);GO:0016125(sterol metabolic process);GO:0016132(brassinosteroid biosynthetic process);GO:0016705(oxidoreductase activity, acting on paired donors, with incorporation or reduction of molecular oxygen);GO:0019825(oxy…	NA	cytochrome P450, family 708, subfamily A, polypeptide 3 [Arabidopsis thaliana]	5.72147	5.37375	6.97432	0.963894	3.24118	2.46223	2.71017	1.43838	0.00209783	up	yes
AT5G58390	GO:0004601(peroxidase activity);GO:0005576(extracellular region);GO:0006979(response to oxidative stress);GO:0020037(heme binding);GO:0042744(hydrogen peroxide catabolic process);GO:0046872(metal ion binding);GO:0055114(oxidation-reduction process)	00940(Phenylpropanoid biosynthesis)	Peroxidase superfamily protein [Arabidopsis thaliana]	2.33735	5.52072	13.5553	0.842802	2.38781	1.71276	4.33174	2.11495	0.00196869	up	yes
AT5G07440	GO:0004352(glutamate dehydrogenase (NAD+) activity);GO:0004353(glutamate dehydrogenase [NAD(P)+] activity);GO:0005507(copper ion binding);GO:0005524(ATP binding);GO:0005737(cytoplasm);GO:0005739(mitochondrion);GO:0005774(vacuolar membrane);GO:0005794(Golgi apparatus);GO:0006520(cellular amino acid metabolic process);GO:0008270(zinc ion binding);GO:0009651(response to salt stress);GO:0016491(oxido…	00910(Nitrogen metabolism);00250(Alanine, aspartate and glutamate metabolism);00220(Arginine biosynthesis);00471(D-Glutamine and D-glutamate metabolism);00471(D-Glutamine and D-glutamate metabolism)	glutamate dehydrogenase 2 [Arabidopsis thaliana]	10.5392	20.562	17.9345	46.1143	33.9382	19.3067	0.493519	-1.01882	0.00193462	down	yes
AT1G80840	GO:0002237(response to molecule of bacterial origin);GO:0003700(DNA binding transcription factor activity);GO:0005515(protein binding);GO:0005634(nucleus);GO:0006351(transcription, DNA-templated);GO:0006355(regulation of transcription, DNA-templated);GO:0009611(response to wounding);GO:0009751(response to salicylic acid);GO:0010200(response to chitin);GO:0031347(regulation of defense response);GO…	04626(Plant-pathogen interaction)	WRKY DNA-binding protein 40 [Arabidopsis thaliana]	6.45216	6.21847	17.3585	20.9834	10.3789	63.5382	0.316428	-1.66005	0.00189999	down	yes
AT1G72940	GO:0005737(cytoplasm);GO:0006952(defense response);GO:0007165(signal transduction);GO:0043531(ADP binding)	NA	Toll-Interleukin-Resistance (TIR) domain-containing protein [Arabidopsis thaliana]	6.65333	7.1951	11.4802	12.2048	13.5908	26.6537	0.482916	-1.05016	0.00181458	down	yes
ATCG00280	GO:0009536(plastid)	00195(Photosynthesis)	photosystem II CP43 reaction center protein (chloroplast) [Brassica oleracea var. italica]	3.9306	5.78451	13.739	67.6903	11.1312	9.83689	0.264545	-1.91841	0.00178785	down	yes
ATCG01210	GO:0003674(molecular_function);GO:0005575(cellular_component);GO:0008150(biological_process)	00230(Purine metabolism);00240(Pyrimidine metabolism);03020(RNA polymerase)	hypothetical protein GOBAR_AA33653 [Gossypium barbadense]	160.269	241.759	915.071	5119.47	619.208	741.626	0.203246	-2.2987	0.00167301	down	yes
AT2G33830	GO:0005634(nucleus);GO:0007275(multicellular organism development);GO:0007275(multicellular organism development)	NA	Dormancy/auxin associated family protein [Arabidopsis thaliana]	170.34	779.798	235.589	151.084	76.3024	129.792	3.3197	1.73105	0.00166919	up	yes
ATCG00920	GO:0003674(molecular_function);GO:0005575(cellular_component);GO:0008150(biological_process)	00230(Purine metabolism);00240(Pyrimidine metabolism);03020(RNA polymerase)	hypothetical protein GOBAR_AA33653 [Gossypium barbadense]	162.418	244.585	921.987	5158.63	625.387	746.302	0.203511	-2.29682	0.00166559	down	yes
AT2G16660	GO:0009507(chloroplast);GO:0016021(integral component of membrane);GO:0080167(response to karrikin);GO:0080167(response to karrikin)	NA	Major facilitator superfamily protein [Arabidopsis thaliana]	8.15707	6.67044	2.60048	0.801449	0.328739	2.69959	4.55066	2.18608	0.00166408	up	yes
AT3G51440	GO:0005576(extracellular region);GO:0005773(vacuole);GO:0005783(endoplasmic reticulum);GO:0009058(biosynthetic process);GO:0009611(response to wounding);GO:0009615(response to virus);GO:0009620(response to fungus);GO:0009723(response to ethylene);GO:0009751(response to salicylic acid);GO:0009753(response to jasmonic acid);GO:0009821(alkaloid biosynthetic process);GO:0016844(strictosidine synthase…	NA	Calcium-dependent phosphotriesterase superfamily protein [Arabidopsis thaliana]	1.63773	5.30882	1.87565	0.254082	0.809865	0.457621	5.7981	2.53558	0.00150427	up	yes
AT4G10500	GO:0002229(defense response to oomycetes);GO:0002239(response to oomycetes);GO:0009617(response to bacterium);GO:0009620(response to fungus);GO:0009751(response to salicylic acid);GO:0010150(leaf senescence);GO:0016706(oxidoreductase activity, acting on paired donors, with incorporation or reduction of molecular oxygen, 2-oxoglutarate as one donor, and incorporation of one atom each of oxygen int…	00941(Flavonoid biosynthesis)	2-oxoglutarate (2OG) and Fe(II)-dependent oxygenase superfamily protein [Arabidopsis thaliana]	0.061136	0.816283	0.730352	0.0001	0.0761	0.0001	21.0717	4.39724	0.00147914	up	yes
AT2G04040	GO:0005215(transporter activity);GO:0005886(plasma membrane);GO:0006855(drug transmembrane transport);GO:0015297(antiporter activity);GO:0015691(cadmium ion transport);GO:0016020(membrane);GO:0016021(integral component of membrane);GO:0051238(sequestering of metal ion)	NA	MATE efflux family protein [Arabidopsis thaliana]	0.207144	0.319004	0.138468	0.591308	5.11039	0.197147	0.112669	-3.14984	0.00147199	down	yes
AT2G19450	GO:0004144(diacylglycerol O-acyltransferase activity);GO:0005515(protein binding);GO:0005634(nucleus);GO:0005789(endoplasmic reticulum membrane);GO:0005811(lipid droplet);GO:0005975(carbohydrate metabolic process);GO:0006071(glycerol metabolic process);GO:0007568(aging);GO:0009409(response to cold);GO:0009651(response to salt stress);GO:0009737(response to abscisic acid);GO:0009749(response to gl…	00561(Glycerolipid metabolism)	membrane bound O-acyl transferase (MBOAT) family protein [Arabidopsis thaliana]	4.67108	6.74458	5.01789	2.86729	1.55885	1.13787	2.95354	1.56245	0.00140575	up	yes
AT5G20160	GO:0000398(mRNA splicing, via spliceosome);GO:0003723(RNA binding);GO:0005634(nucleus);GO:0005730(nucleolus);GO:0046540(U4/U6 x U5 tri-snRNP complex);GO:0071011(precatalytic spliceosome);GO:0005829(cytosol);GO:0032040(small-subunit processome);GO:0032040(small-subunit processome)	03040(Spliceosome);03008(Ribosome biogenesis in eukaryotes);03008(Ribosome biogenesis in eukaryotes)	Ribosomal protein L7Ae/L30e/S12e/Gadd45 family protein [Arabidopsis thaliana]	17.9497	7.98383	10.2989	26.7711	43.2964	14.6671	0.427599	-1.22567	0.00140574	down	yes
AT4G11211	NA	NA	hypothetical protein EUTSA_v10029180mg [Eutrema salsugineum]	95.2574	91.4739	61.4581	29.0687	50.2002	30.7617	2.25564	1.17354	0.00136175	up	yes
AT3G28290	GO:0005737(cytoplasm);GO:0005886(plasma membrane);GO:0008305(integrin complex);GO:0008360(regulation of cell shape);GO:0009507(chloroplast)	NA	transmembrane protein, putative (DUF677) [Arabidopsis thaliana]	18.5565	48.3981	29.7796	14.4681	15.4228	9.51489	2.45482	1.29561	0.00133642	up	yes
AT3G02840	GO:0005634(nucleus);GO:0005737(cytoplasm);GO:0010193(response to ozone);GO:0051707(response to other organism)	NA	ARM repeat superfamily protein [Arabidopsis thaliana]	0.357558	0.342508	1.15557	2.391	1.60802	5.6583	0.192148	-2.37971	0.00132819	down	yes
AT3G61280	GO:0005576(extracellular region);GO:0016021(integral component of membrane);GO:0016740(transferase activity);GO:0016740(transferase activity)	00514(Other types of O-glycan biosynthesis);00514(Other types of O-glycan biosynthesis)	O-glucosyltransferase rumi-like protein (DUF821) [Arabidopsis thaliana]	9.13352	35.3465	14.6369	5.9085	7.75634	7.3793	2.80919	1.49015	0.00126721	up	yes
AT3G55980	GO:0003677(DNA binding);GO:0003700(DNA binding transcription factor activity);GO:0005634(nucleus);GO:0006355(regulation of transcription, DNA-templated);GO:0010200(response to chitin);GO:0046872(metal ion binding);GO:0046872(metal ion binding)	NA	salt-inducible zinc finger 1 [Arabidopsis thaliana]	11.8748	14.2818	30.7904	38.0026	26.7428	89.8747	0.368303	-1.44104	0.0011578	down	yes
AT4G34950	GO:0009507(chloroplast);GO:0016021(integral component of membrane)	NA	Major facilitator superfamily protein [Arabidopsis thaliana]	13.434	24.3949	22.7908	8.33225	9.6884	9.51731	2.20132	1.13837	0.00114406	up	yes
AT2G22200	GO:0003677(DNA binding);GO:0003700(DNA binding transcription factor activity);GO:0005634(nucleus);GO:0006351(transcription, DNA-templated);GO:0006355(regulation of transcription, DNA-templated);GO:0009873(ethylene-activated signaling pathway);GO:0043565(sequence-specific DNA binding)	NA	Integrase-type DNA-binding superfamily protein [Arabidopsis thaliana]	1.83255	2.70847	2.87225	5.80617	9.69595	4.34739	0.373474	-1.42092	0.00113571	down	yes
AT1G29395	GO:0003674(molecular_function);GO:0009507(chloroplast);GO:0009535(chloroplast thylakoid membrane);GO:0009631(cold acclimation);GO:0009737(response to abscisic acid);GO:0009941(chloroplast envelope);GO:0031357(integral component of chloroplast inner membrane);GO:0042631(cellular response to water deprivation);GO:0070417(cellular response to cold)	03013(RNA transport)	COLD REGULATED 314 INNER MEMBRANE 1 [Arabidopsis thaliana]	93.9738	247.949	107.043	42.2935	70.2941	54.6586	2.68446	1.42463	0.00109959	up	yes
AT1G07780	GO:0000162(tryptophan biosynthetic process);GO:0004640(phosphoribosylanthranilate isomerase activity);GO:0006568(tryptophan metabolic process);GO:0009507(chloroplast);GO:0009507(chloroplast)	00400(Phenylalanine, tyrosine and tryptophan biosynthesis);00400(Phenylalanine, tyrosine and tryptophan biosynthesis)	phosphoribosylanthranilate isomerase 1 [Arabidopsis thaliana];hypothetical protein AXX17_AT1G07470 [Arabidopsis thaliana]	5.68042	2.57694	4.42082	8.43162	11.489	7.57159	0.461156	-1.11667	0.000965955	down	yes
ATCG00950	GO:0009536(plastid)	00190(Oxidative phosphorylation);00195(Photosynthesis)	hypothetical protein DCAR_001521 [Daucus carota subsp. sativus]	127.893	158.13	581.096	3339	414.154	546.474	0.201673	-2.30991	0.000959703	down	yes
ATCG01180	GO:0009536(plastid)	00190(Oxidative phosphorylation);00195(Photosynthesis)	hypothetical protein DCAR_001521 [Daucus carota subsp. sativus]	128.135	158.397	581.287	3353.38	415.544	546.779	0.201084	-2.31413	0.000945593	down	yes
AT5G11150	GO:0000149(SNARE binding);GO:0005484(SNAP receptor activity);GO:0005773(vacuole);GO:0005774(vacuolar membrane);GO:0005794(Golgi apparatus);GO:0006887(exocytosis);GO:0006906(vesicle fusion);GO:0009651(response to salt stress);GO:0015031(protein transport);GO:0016020(membrane);GO:0016021(integral component of membrane);GO:0016192(vesicle-mediated transport);GO:0031201(SNARE complex);GO:0031902(late…	04130(SNARE interactions in vesicular transport);04130(SNARE interactions in vesicular transport)	vesicle-associated membrane protein 713 [Arabidopsis thaliana]	11.2869	18.0469	13.1318	5.29563	5.44944	6.77079	2.42441	1.27763	0.000941488	up	yes
AT4G00950	GO:0003700(DNA binding transcription factor activity);GO:0005634(nucleus);GO:0006355(regulation of transcription, DNA-templated);GO:0009793(embryo development ending in seed dormancy)	NA	hypothetical protein (DUF688) [Arabidopsis thaliana]	15.5619	25.6895	11.8535	6.12006	6.97832	8.18574	2.49505	1.31907	0.000939565	up	yes
AT2G36800	GO:0008194(UDP-glycosyltransferase activity);GO:0009507(chloroplast);GO:0016021(integral component of membrane);GO:0016131(brassinosteroid metabolic process);GO:0016757(transferase activity, transferring glycosyl groups);GO:0043231(intracellular membrane-bounded organelle);GO:0046527(glucosyltransferase activity);GO:0050403(trans-zeatin O-beta-D-glucosyltransferase activity);GO:0050502(cis-zeatin…	00908(Zeatin biosynthesis)	don-glucosyltransferase 1 [Arabidopsis thaliana]	3.68587	7.85071	8.13158	11.5546	24.1741	9.75877	0.432386	-1.20961	0.000907851	down	yes
AT5G25260	GO:0003674(molecular_function);GO:0005774(vacuolar membrane);GO:0005886(plasma membrane);GO:0005901(caveola);GO:0008150(biological_process)	NA	SPFH/Band 7/PHB domain-containing membrane-associated protein family [Arabidopsis thaliana]	0.073298	0.610478	3.42284	0.092864	0.091239	0.10259	14.3241	3.84037	0.000896924	up	yes
ATCG00490	GO:0009536(plastid)	00630(Glyoxylate and dicarboxylate metabolism);00710(Carbon fixation in photosynthetic organisms)	ribulose-1,5-bisphosphate carboxylase/oxygenase large subunit [Arabidopsis thaliana]	13.5536	15.8247	45.6288	251.925	32.4363	44.276	0.228237	-2.1314	0.000893057	down	yes
AT3G06590	GO:0003677(DNA binding);GO:0003700(DNA binding transcription factor activity);GO:0005515(protein binding);GO:0005634(nucleus);GO:0006351(transcription, DNA-templated);GO:0006355(regulation of transcription, DNA-templated);GO:0046983(protein dimerization activity);GO:0046983(protein dimerization activity)	NA	basic helix-loop-helix (bHLH) DNA-binding superfamily protein [Arabidopsis thaliana]	0.770373	0.868907	0.402021	1.19411	13.6697	0.425762	0.133509	-2.90499	0.000891588	down	yes
AT5G48250	GO:0003700(DNA binding transcription factor activity);GO:0005515(protein binding);GO:0005634(nucleus);GO:0005886(plasma membrane);GO:0008270(zinc ion binding)	NA	B-box type zinc finger protein with CCT domain-containing protein [Arabidopsis thaliana]	8.10769	7.89964	5.44892	2.84106	2.7091	2.42477	2.69046	1.42785	0.000885964	up	yes
AT2G40100	GO:0009507(chloroplast);GO:0009522(photosystem I);GO:0009523(photosystem II);GO:0009534(chloroplast thylakoid);GO:0009535(chloroplast thylakoid membrane);GO:0009579(thylakoid);GO:0009637(response to blue light);GO:0009765(photosynthesis, light harvesting);GO:0009768(photosynthesis, light harvesting in photosystem I);GO:0009941(chloroplast envelope);GO:0010114(response to red light);GO:0010218(res…	00196(Photosynthesis - antenna proteins);00196(Photosynthesis - antenna proteins)	light harvesting complex photosystem II [Arabidopsis thaliana]	5.84898	1.76531	5.21303	7.67353	16.3233	11.9242	0.357098	-1.48561	0.000872069	down	yes
AT1G22740	GO:0003924(GTPase activity);GO:0005525(GTP binding);GO:0005773(vacuole);GO:0005886(plasma membrane);GO:0010089(xylem development);GO:0010508(positive regulation of autophagy);GO:0010623(programmed cell death involved in cell development);GO:0012505(endomembrane system);GO:0015031(protein transport);GO:1905177(tracheary element differentiation)	04144(Endocytosis);04145(Phagosome)	RAB GTPase homolog G3B [Arabidopsis thaliana]	23.078	31.9295	16.7318	8.11701	8.38207	12.5272	2.47154	1.30541	0.00085212	up	yes
AT3G09260	GO:0002020(protease binding);GO:0004553(hydrolase activity, hydrolyzing O-glycosyl compounds);GO:0005507(copper ion binding);GO:0005515(protein binding);GO:0005634(nucleus);GO:0005773(vacuole);GO:0005777(peroxisome);GO:0005783(endoplasmic reticulum);GO:0005788(endoplasmic reticulum lumen);GO:0005975(carbohydrate metabolic process);GO:0006970(response to osmotic stress);GO:0008422(beta-glucosidase…	00500(Starch and sucrose metabolism);00460(Cyanoamino acid metabolism);00940(Phenylpropanoid biosynthesis)	Glycosyl hydrolase superfamily protein [Arabidopsis thaliana]	2.97944	6.39659	13.5026	0.045811	0.113227	1.81473	11.5914	3.53498	0.000780226	up	yes
AT1G56660	GO:0003674(molecular_function);GO:0008150(biological_process);GO:0008150(biological_process)	NA	MAEBL domain protein [Arabidopsis thaliana]	3.90556	2.71526	5.78196	10.831	5.69236	12.4443	0.42816	-1.22378	0.000770777	down	yes
AT5G40780	GO:0003333(amino acid transmembrane transport);GO:0005886(plasma membrane);GO:0006865(amino acid transport);GO:0015171(amino acid transmembrane transporter activity);GO:0015293(symporter activity);GO:0016020(membrane);GO:0016021(integral component of membrane);GO:0043090(amino acid import);GO:0080167(response to karrikin);GO:0080167(response to karrikin)	NA	lysine histidine transporter 1 [Arabidopsis thaliana]	1.19063	10.288	3.94828	0.31877	0.747834	1.48884	6.03686	2.5938	0.000744683	up	yes
AT1G73330	GO:0004866(endopeptidase inhibitor activity);GO:0005576(extracellular region);GO:0006508(proteolysis);GO:0008233(peptidase activity);GO:0009414(response to water deprivation);GO:0009737(response to abscisic acid);GO:0010466(negative regulation of peptidase activity);GO:0030414(peptidase inhibitor activity)	NA	drought-repressed 4 [Arabidopsis thaliana]	0.386706	3.70237	11.0425	0.0001	0.448343	0.259463	21.3751	4.41786	0.000719995	up	yes
AT5G49480	GO:0005509(calcium ion binding);GO:0005737(cytoplasm);GO:0005829(cytosol);GO:0042538(hyperosmotic salinity response)	04016(MAPK signaling pathway - plant);04070(Phosphatidylinositol signaling system);04626(Plant-pathogen interaction)	Ca2+-binding protein 1 [Arabidopsis thaliana]	9.25382	12.1293	14.6782	22.6802	45.1332	15.2099	0.434353	-1.20306	0.000718977	down	yes
AT2G21660	GO:0000380(alternative mRNA splicing, via spliceosome);GO:0003690(double-stranded DNA binding);GO:0003697(single-stranded DNA binding);GO:0003723(RNA binding);GO:0003729(mRNA binding);GO:0005515(protein binding);GO:0005634(nucleus);GO:0005737(cytoplasm);GO:0005739(mitochondrion);GO:0005777(peroxisome);GO:0005829(cytosol);GO:0006406(mRNA export from nucleus);GO:0006970(response to osmotic stress);…	NA	AT2G21660 [Arabidopsis thaliana]	1096.71	1946.5	947.096	647.966	425.682	459.722	2.60231	1.37979	0.000710282	up	yes
ATCG00340	GO:0009536(plastid)	00195(Photosynthesis)	photosystem I P700 chlorophyll a apoprotein A2 [Arabidopsis thaliana]	3.34321	3.33116	8.4047	44.4301	7.39331	7.80936	0.252866	-1.98356	0.00065135	down	yes
AT3G21540	GO:0000166(nucleotide binding);GO:0005634(nucleus);GO:0005730(nucleolus);GO:0005834(heterotrimeric G-protein complex)	03008(Ribosome biogenesis in eukaryotes)	transducin family protein / WD-40 repeat family protein [Arabidopsis thaliana]	2.61301	1.4905	1.60447	5.52832	5.44167	2.99769	0.408656	-1.29104	0.000612929	down	yes
AT3G23290	GO:0003677(DNA binding);GO:0005634(nucleus);GO:0005739(mitochondrion);GO:0006355(regulation of transcription, DNA-templated);GO:0007275(multicellular organism development);GO:0009299(mRNA transcription);GO:0009416(response to light stimulus);GO:0090698(post-embryonic plant morphogenesis)	04016(MAPK signaling pathway - plant);04075(Plant hormone signal transduction);04626(Plant-pathogen interaction)	LIGHT-DEPENDENT SHORT HYPOCOTYLS-like protein (DUF640) [Arabidopsis thaliana]	2.23176	0.817856	3.79127	0.200507	0.409294	0.391669	6.83084	2.77206	0.000599858	up	yes
ATCG00350	GO:0009536(plastid)	00195(Photosynthesis)	photosystem I P700 chlorophyll a apoprotein A1 [Arabidopsis thaliana]	2.11559	2.4157	7.37633	42.6757	6.45	6.3612	0.214603	-2.22026	0.000589361	down	yes
AT2G21650	GO:0003677(DNA binding);GO:0003700(DNA binding transcription factor activity);GO:0005634(nucleus);GO:0006351(transcription, DNA-templated);GO:0006355(regulation of transcription, DNA-templated);GO:0009630(gravitropism);GO:0009793(embryo development ending in seed dormancy);GO:0010114(response to red light)	NA	Homeodomain-like superfamily protein [Arabidopsis thaliana]	0.606833	1.46442	0.781891	5.36245	5.47204	2.66678	0.211324	-2.24247	0.000565965	down	yes
AT3G57260	GO:0004338(glucan exo-1,3-beta-glucosidase activity);GO:0004553(hydrolase activity, hydrolyzing O-glycosyl compounds);GO:0005515(protein binding);GO:0005618(cell wall);GO:0005773(vacuole);GO:0005783(endoplasmic reticulum);GO:0005975(carbohydrate metabolic process);GO:0008810(cellulase activity);GO:0009409(response to cold);GO:0009507(chloroplast);GO:0009627(systemic acquired resistance);GO:003024…	00500(Starch and sucrose metabolism);00500(Starch and sucrose metabolism)	beta-1,3-glucanase 2 [Arabidopsis thaliana]	4.8288	30.1448	15.1177	2.47728	6.09483	3.59653	4.11643	2.04139	0.000461032	up	yes
AT1G07180	GO:0003954(NADH dehydrogenase activity);GO:0005739(mitochondrion);GO:0005777(peroxisome);GO:0031304(intrinsic component of mitochondrial inner membrane);GO:0071482(cellular response to light stimulus)	NA	alternative NAD(P)H dehydrogenase 1 [Arabidopsis thaliana]	25.4524	21.4928	36.9069	55.4086	80.2661	45.4434	0.462969	-1.11101	0.000450285	down	yes
AT1G12320	GO:0003674(molecular_function);GO:0008150(biological_process)	04626(Plant-pathogen interaction)	ankyrin repeat/KH domain protein (DUF1442) [Arabidopsis thaliana]	1.53743	2.59385	9.6521	0.686684	1.12058	1.15796	4.64834	2.21672	0.000448884	up	yes
AT5G03150	GO:0003676(nucleic acid binding);GO:0003677(DNA binding);GO:0003700(DNA binding transcription factor activity);GO:0005515(protein binding);GO:0005634(nucleus);GO:0006351(transcription, DNA-templated);GO:0006355(regulation of transcription, DNA-templated);GO:0008270(zinc ion binding);GO:0008356(asymmetric cell division);GO:0010075(regulation of meristem growth);GO:0042803(protein homodimerization …	00052(Galactose metabolism);00600(Sphingolipid metabolism);00531(Glycosaminoglycan degradation);00604(Glycosphingolipid biosynthesis - ganglio series);00511(Other glycan degradation)	C2H2-like zinc finger protein [Arabidopsis thaliana]	3.89072	3.44178	3.26517	0.731225	1.13557	1.02196	3.66859	1.87523	0.000426525	up	yes
AT4G26270	GO:0003872(6-phosphofructokinase activity);GO:0005524(ATP binding);GO:0005737(cytoplasm);GO:0005829(cytosol);GO:0005945(6-phosphofructokinase complex);GO:0006002(fructose 6-phosphate metabolic process);GO:0006096(glycolytic process);GO:0010053(root epidermal cell differentiation);GO:0046872(metal ion binding)	00010(Glycolysis / Gluconeogenesis);00030(Pentose phosphate pathway);00051(Fructose and mannose metabolism);00052(Galactose metabolism);03018(RNA degradation)	phosphofructokinase 3 [Arabidopsis thaliana]	7.27442	15.0825	8.62358	3.37093	4.66915	3.64033	2.65235	1.40727	0.000387213	up	yes
AT5G45630	GO:0003674(molecular_function);GO:0005634(nucleus);GO:0008150(biological_process)	NA	senescence regulator (Protein of unknown function, DUF584) [Arabidopsis thaliana]	2.26244	0.435942	2.42023	10.2114	6.46811	7.8735	0.208472	-2.26207	0.000382838	down	yes
AT3G19680	GO:0005886(plasma membrane);GO:0009536(plastid)	NA	hypothetical protein (DUF1005) [Arabidopsis thaliana]	15.9792	23.0578	14.2322	7.84906	6.36222	8.11209	2.38625	1.25475	0.000378381	up	yes
AT4G36850	GO:0008150(biological_process);GO:0016020(membrane);GO:0016021(integral component of membrane);GO:0016021(integral component of membrane)	NA	PQ-loop repeat family protein / transmembrane family protein [Arabidopsis thaliana]	32.3196	24.9423	33.9972	62.8337	67.103	53.0791	0.49864	-1.00393	0.000369254	down	yes
AT2G33850	GO:0003674(molecular_function);GO:0005576(extracellular region);GO:0008150(biological_process)	NA	E6-like protein [Arabidopsis thaliana]	16.6353	9.98996	1.44281	0.872391	0.700588	2.35227	7.15065	2.83807	0.000345051	up	yes
AT1G76960	GO:0003674(molecular_function);GO:0005739(mitochondrion);GO:0008150(biological_process);GO:0016021(integral component of membrane)	NA	transmembrane protein [Arabidopsis thaliana]	14.298	127.507	62.6791	2.77096	16.5084	14.8997	5.98272	2.5808	0.000344567	up	yes
AT1G78970	GO:0005634(nucleus);GO:0019745(pentacyclic triterpenoid biosynthetic process);GO:0042299(lupeol synthase activity);GO:0042300(beta-amyrin synthase activity);GO:0102245(lupan-3beta,20-diol synthase activity);GO:0102245(lupan-3beta,20-diol synthase activity)	00909(Sesquiterpenoid and triterpenoid biosynthesis);00909(Sesquiterpenoid and triterpenoid biosynthesis)	lupeol synthase 1 [Arabidopsis thaliana]	5.7142	13.6162	5.72354	1.80472	4.04598	1.21912	3.54378	1.82529	0.000330824	up	yes
AT2G21140	GO:0005576(extracellular region);GO:0005618(cell wall);GO:0009664(plant-type cell wall organization)	NA	proline-rich protein 2 [Arabidopsis thaliana]	11.7406	7.64618	0.822822	0.502043	0.0001	0.555917	19.1006	4.25555	0.000329705	up	yes
AT2G02010	GO:0004351(glutamate decarboxylase activity);GO:0005516(calmodulin binding);GO:0005634(nucleus);GO:0005829(cytosol);GO:0006536(glutamate metabolic process);GO:0030170(pyridoxal phosphate binding);GO:0030170(pyridoxal phosphate binding)	00650(Butanoate metabolism);00250(Alanine, aspartate and glutamate metabolism);00410(beta-Alanine metabolism);00430(Taurine and hypotaurine metabolism);00430(Taurine and hypotaurine metabolism)	glutamate decarboxylase 4 [Arabidopsis thaliana]	0.0001	0.0379452	0.170563	1.93822	4.7547	0.0834821	0.0307845	-5.02165	0.000255587	down	yes
AT1G08650	GO:0004674(protein serine/threonine kinase activity);GO:0004683(calmodulin-dependent protein kinase activity);GO:0005516(calmodulin binding);GO:0005524(ATP binding);GO:0005634(nucleus);GO:0005737(cytoplasm);GO:0006468(protein phosphorylation);GO:0009931(calcium-dependent protein serine/threonine kinase activity);GO:0016301(kinase activity);GO:0018105(peptidyl-serine phosphorylation);GO:0035556(in…	NA	phosphoenolpyruvate carboxylase kinase 1 [Arabidopsis thaliana]	14.5613	24.0997	11.3313	5.37277	4.98117	7.70236	2.76869	1.4692	0.000247827	up	yes
AT3G28300	GO:0005737(cytoplasm);GO:0005886(plasma membrane);GO:0008305(integrin complex);GO:0008360(regulation of cell shape);GO:0009507(chloroplast)	NA	transmembrane protein, putative (DUF677) [Arabidopsis thaliana]	17.6096	46.2809	28.4474	13.747	10.7931	8.96065	2.7563	1.46273	0.000222378	up	yes
AT2G01890	GO:0003993(acid phosphatase activity);GO:0004722(protein serine/threonine phosphatase activity);GO:0005576(extracellular region);GO:0016311(dephosphorylation);GO:0046872(metal ion binding);GO:0046872(metal ion binding)	00740(Riboflavin metabolism);00740(Riboflavin metabolism)	purple acid phosphatase 8 [Arabidopsis thaliana]	6.89573	2.65565	8.63154	17.0346	20.8477	12.4745	0.361082	-1.4696	0.00019003	down	yes
AT5G57550	GO:0004553(hydrolase activity, hydrolyzing O-glycosyl compounds);GO:0005576(extracellular region);GO:0005618(cell wall);GO:0009832(plant-type cell wall biogenesis);GO:0010411(xyloglucan metabolic process);GO:0016762(xyloglucan:xyloglucosyl transferase activity);GO:0016798(hydrolase activity, acting on glycosyl bonds);GO:0048046(apoplast);GO:0071555(cell wall organization)	NA	xyloglucan endotransglucosylase/hydrolase 25 [Arabidopsis thaliana]	7.04262	19.8873	4.66352	2.92973	1.95474	0.851076	5.50836	2.46162	0.000138792	up	yes
AT3G09910	GO:0003924(GTPase activity);GO:0005525(GTP binding);GO:0005794(Golgi apparatus);GO:0005886(plasma membrane);GO:0015031(protein transport);GO:0015031(protein transport)	NA	RAB GTPase homolog C2B [Arabidopsis thaliana];ras-related protein RABC2b isoform X1 [Arabidopsis lyrata subsp. lyrata]	1.55112	1.74931	1.46944	0.106558	0.30243	0.172244	8.20647	3.03676	0.000130707	up	yes
AT4G30290	GO:0005576(extracellular region);GO:0005618(cell wall);GO:0008283(cell proliferation);GO:0010411(xyloglucan metabolic process);GO:0016762(xyloglucan:xyloglucosyl transferase activity);GO:0016798(hydrolase activity, acting on glycosyl bonds);GO:0033946(xyloglucan-specific endo-beta-1,4-glucanase activity);GO:0042546(cell wall biogenesis);GO:0048046(apoplast);GO:0071365(cellular response to auxin s…	NA	xyloglucan endotransglucosylase/hydrolase 19 [Arabidopsis thaliana]	1.00804	1.68582	1.57443	9.29087	2.61742	6.38122	0.233374	-2.09929	9.79994e-05	down	yes
AT4G03400	GO:0005737(cytoplasm);GO:0009416(response to light stimulus);GO:0009507(chloroplast);GO:0009733(response to auxin);GO:0016874(ligase activity);GO:0016874(ligase activity)	04075(Plant hormone signal transduction);04075(Plant hormone signal transduction)	Auxin-responsive GH3 family protein [Arabidopsis thaliana]	18.438	21.2512	16.3201	6.03727	7.07478	9.15823	2.51498	1.33055	8.6812e-05	up	yes
AT1G22530	GO:0002020(protease binding);GO:0005215(transporter activity);GO:0005794(Golgi apparatus);GO:0005829(cytosol);GO:0005886(plasma membrane);GO:0006810(transport);GO:0007049(cell cycle);GO:0008289(lipid binding);GO:0009507(chloroplast);GO:0051301(cell division);GO:0071365(cellular response to auxin stimulus);GO:1901703(protein localization involved in auxin polar transport);GO:1901703(protein locali…	NA	PATELLIN 2 [Arabidopsis thaliana]	16.9461	27.3437	13.9365	7.38947	6.55261	8.23154	2.62592	1.39283	8.42698e-05	up	yes
AT4G04223	NA	NA	hypothetical protein, partial [Arabidopsis thaliana]	16.8395	35.6097	21.4583	7.0443	7.16458	5.49343	3.75121	1.90736	2.73769e-05	up	yes
AT4G34710	GO:0005515(protein binding);GO:0005634(nucleus);GO:0005829(cytosol);GO:0006527(arginine catabolic process);GO:0006596(polyamine biosynthetic process);GO:0006970(response to osmotic stress);GO:0006979(response to oxidative stress);GO:0008295(spermidine biosynthetic process);GO:0008792(arginine decarboxylase activity);GO:0009409(response to cold);GO:0009446(putrescine biosynthetic process);GO:00095…	00330(Arginine and proline metabolism);00330(Arginine and proline metabolism)	arginine decarboxylase 2 [Arabidopsis thaliana]	47.7154	22.5655	38.0542	148.539	132.169	59.3599	0.318569	-1.65032	2.71753e-05	down	yes
AT1G31710	GO:0005507(copper ion binding);GO:0005576(extracellular region)	00260(Glycine, serine and threonine metabolism);00350(Tyrosine metabolism);00360(Phenylalanine metabolism);00410(beta-Alanine metabolism);00950(Isoquinoline alkaloid biosynthesis);00960(Tropane, piperidine and pyridine alkaloid biosynthesis)	Copper amine oxidase family protein [Arabidopsis thaliana]	4.68654	2.41172	4.08764	0.656085	0.969073	0.424497	5.45746	2.44823	1.94143e-05	up	yes
AT5G54510	GO:0005737(cytoplasm);GO:0009507(chloroplast);GO:0009733(response to auxin);GO:0009734(auxin-activated signaling pathway);GO:0009826(unidimensional cell growth);GO:0010252(auxin homeostasis);GO:0010279(indole-3-acetic acid amido synthetase activity)	04075(Plant hormone signal transduction)	Auxin-responsive GH3 family protein [Arabidopsis thaliana]	1.74029	8.2	5.73687	0.369376	1.26344	0.313064	8.0566	3.01017	1.82772e-05	up	yes
AT5G66650	GO:0005262(calcium channel activity);GO:0005743(mitochondrial inner membrane);GO:0009507(chloroplast);GO:0016021(integral component of membrane);GO:0070588(calcium ion transmembrane transport)	NA	calcium uniporter (DUF607) [Arabidopsis thaliana]	0.800872	0.492193	1.41832	5.63236	1.87307	4.39452	0.227848	-2.13386	1.47242e-05	down	yes
AT2G14610	GO:0003674(molecular_function);GO:0005576(extracellular region);GO:0005618(cell wall);GO:0006952(defense response);GO:0009414(response to water deprivation);GO:0009627(systemic acquired resistance);GO:0010266(response to vitamin B1);GO:0048046(apoplast)	04016(MAPK signaling pathway - plant);04075(Plant hormone signal transduction);04626(Plant-pathogen interaction)	unknown, partial [Arabidopsis thaliana]	0.043737	4.52051	54.724	0.139233	0.347574	0.12134	97.4899	6.60718	1.14671e-05	up	yes
AT2G17695	GO:0000724(double-strand break repair via homologous recombination);GO:0003674(molecular_function);GO:0003677(DNA binding);GO:0005634(nucleus);GO:0005694(chromosome);GO:0005737(cytoplasm);GO:0006281(DNA repair);GO:0009378(four-way junction helicase activity);GO:0009408(response to heat);GO:0043140(ATP-dependent 3'-5' DNA helicase activity);GO:0008150(biological_process);GO:0009507(chloroplast);GO…	NA	outer envelope protein [Arabidopsis thaliana];ascorbic acid mannose pathway regulator, putative (DUF295) [Arabidopsis thaliana]	9.5652	9.12692	14.1336	22.5541	31.201	25.3538	0.414944	-1.26901	1.00694e-05	down	yes
AT2G32210	GO:0003674(molecular_function);GO:0008150(biological_process);GO:0016021(integral component of membrane);GO:0016021(integral component of membrane)	NA	cysteine-rich/transmembrane domain A-like protein [Arabidopsis thaliana]	0.550553	0.508876	0.665771	5.52224	7.86695	2.03914	0.11182	-3.16075	9.3035e-06	down	yes
AT3G09940	GO:0005737(cytoplasm);GO:0005829(cytosol);GO:0009414(response to water deprivation);GO:0009610(response to symbiotic fungus);GO:0009651(response to salt stress);GO:0009753(response to jasmonic acid);GO:0016491(oxidoreductase activity);GO:0016656(monodehydroascorbate reductase (NADH) activity);GO:0043903(regulation of symbiosis, encompassing mutualism through parasitism);GO:0050660(flavin adenine …	00053(Ascorbate and aldarate metabolism);00053(Ascorbate and aldarate metabolism)	monodehydroascorbate reductase [Arabidopsis thaliana]	0.0001	1.04326	0.715374	0.0001	0.0001	0.0001	5862.43	12.5173	8.84307e-06	up	yes
AT2G39310	GO:0005737(cytoplasm);GO:0030246(carbohydrate binding);GO:0030246(carbohydrate binding)	NA	jacalin-related lectin 22 [Arabidopsis thaliana]	0.47153	0.291135	3.64437	0.0001	0.0495416	0.0001	88.5986	6.46921	8.71449e-06	up	yes
AT5G15970	GO:0003674(molecular_function);GO:0005634(nucleus);GO:0005737(cytoplasm);GO:0005886(plasma membrane);GO:0006970(response to osmotic stress);GO:0009409(response to cold);GO:0009414(response to water deprivation);GO:0009507(chloroplast);GO:0009737(response to abscisic acid)	NA	stress-responsive protein (KIN2) / stress-induced protein (KIN2) / cold-responsive protein (COR6.6) / cold-regulated protein (COR6.6) [Arabidopsis thaliana]	1190.61	2092.71	1226.19	564.487	404.581	392.263	3.31258	1.72796	6.55857e-06	up	yes
AT5G12940	GO:0005576(extracellular region);GO:0007165(signal transduction)	NA	Leucine-rich repeat (LRR) family protein [Arabidopsis thaliana]	8.38775	6.82977	12.1569	25.8265	23.0411	21.5892	0.388527	-1.36391	5.92312e-06	down	yes
AT5G38430	GO:0004497(monooxygenase activity);GO:0009507(chloroplast);GO:0009570(chloroplast stroma);GO:0009573(chloroplast ribulose bisphosphate carboxylase complex);GO:0009579(thylakoid);GO:0009637(response to blue light);GO:0009853(photorespiration);GO:0009941(chloroplast envelope);GO:0010114(response to red light);GO:0010218(response to far red light);GO:0015977(carbon fixation);GO:0016020(membrane);GO:…	00630(Glyoxylate and dicarboxylate metabolism);00710(Carbon fixation in photosynthetic organisms);00710(Carbon fixation in photosynthetic organisms)	Ribulose bisphosphate carboxylase (small chain) family protein [Arabidopsis thaliana]	1381.97	351.091	944.917	200.05	195.45	198.862	4.50563	2.17173	5.17078e-06	up	yes
AT1G05680	GO:0008194(UDP-glycosyltransferase activity);GO:0010016(shoot system morphogenesis);GO:0016757(transferase activity, transferring glycosyl groups);GO:0016758(transferase activity, transferring hexosyl groups);GO:0035251(UDP-glucosyltransferase activity);GO:0042631(cellular response to water deprivation);GO:0043231(intracellular membrane-bounded organelle);GO:0052638(indole-3-butyrate beta-glucosy…	NA	Uridine diphosphate glycosyltransferase 74E2 [Arabidopsis thaliana]	0.2986	0.674764	0.427579	3.09122	28.7271	0.511357	0.0433331	-4.52839	4.61371e-06	down	yes
AT1G10470	GO:0000156(phosphorelay response regulator activity);GO:0000160(phosphorelay signal transduction system);GO:0004674(protein serine/threonine kinase activity);GO:0005515(protein binding);GO:0005634(nucleus);GO:0005737(cytoplasm);GO:0006351(transcription, DNA-templated);GO:0006355(regulation of transcription, DNA-templated);GO:0007623(circadian rhythm);GO:0009735(response to cytokinin);GO:0009736(c…	04075(Plant hormone signal transduction);04075(Plant hormone signal transduction)	response regulator 4 [Arabidopsis thaliana]	21.2171	40.4844	26.4378	81.2373	70.9685	73.4909	0.390521	-1.35653	4.55223e-06	down	yes
AT5G33370	GO:0005576(extracellular region);GO:0016042(lipid catabolic process);GO:0016788(hydrolase activity, acting on ester bonds);GO:0042335(cuticle development);GO:0052689(carboxylic ester hydrolase activity);GO:0052689(carboxylic ester hydrolase activity)	00561(Glycerolipid metabolism);00561(Glycerolipid metabolism)	GDSL-like Lipase/Acylhydrolase superfamily protein [Arabidopsis thaliana]	2.22651	0.894838	0.0001	0.0001	0.0001	0.0001	10404.8	13.345	4.50413e-06	up	yes
AT1G25175	GO:0003674(molecular_function);GO:0005575(cellular_component);GO:0008150(biological_process);GO:0008150(biological_process)	NA	hypothetical protein AT1G24996 [Arabidopsis thaliana];hypothetical protein AT1G24851 [Arabidopsis thaliana];At1g25170/F4F7_2 [Arabidopsis thaliana];At1g24996 [Arabidopsis thaliana]	11.5392	6.49765	25.6003	2.51564	3.21967	3.72166	4.61428	2.20611	4.28604e-06	up	yes
AT5G40910	GO:0006952(defense response);GO:0007165(signal transduction);GO:0016021(integral component of membrane);GO:0043531(ADP binding);GO:0043531(ADP binding)	04626(Plant-pathogen interaction);04626(Plant-pathogen interaction)	putative disease resistance protein [Arabidopsis thaliana];Disease resistance protein (TIR-NBS-LRR class) family [Arabidopsis thaliana]	11.2271	16.1988	12.0285	4.92741	5.05456	3.8384	2.8548	1.51339	4.19926e-06	up	yes
AT1G33960	GO:0005525(GTP binding);GO:0009507(chloroplast);GO:0009617(response to bacterium);GO:0016787(hydrolase activity);GO:0016787(hydrolase activity)	NA	P-loop containing nucleoside triphosphate hydrolases superfamily protein [Arabidopsis thaliana]	0.245806	0.9517	9.69567	0.067192	0.0001	0.0001	161.639	7.33663	4.06847e-06	up	yes
AT1G77760	GO:0005515(protein binding);GO:0005739(mitochondrion);GO:0005829(cytosol);GO:0006809(nitric oxide biosynthetic process);GO:0008940(nitrate reductase activity);GO:0009416(response to light stimulus);GO:0009635(response to herbicide);GO:0009703(nitrate reductase (NADH) activity);GO:0020037(heme binding);GO:0030151(molybdenum ion binding);GO:0042128(nitrate assimilation);GO:0043546(molybdopterin cof…	00910(Nitrogen metabolism)	nitrate reductase 1 [Arabidopsis thaliana]	29.3771	35.1372	38.4385	83.8685	93.9251	77.3219	0.403554	-1.30917	4.02443e-06	down	yes
AT1G76062	GO:0005737(cytoplasm);GO:0031047(gene silencing by RNA)	NA	hypothetical protein EUTSA_v10013147mg [Eutrema salsugineum]	4.11938	3.89025	3.73205	0.116529	0.175473	0.373026	17.6559	4.14208	3.97725e-06	up	yes
AT5G14920	GO:0005515(protein binding);GO:0005576(extracellular region);GO:0005886(plasma membrane);GO:0009651(response to salt stress);GO:0009737(response to abscisic acid);GO:0009739(response to gibberellin);GO:0009740(gibberellic acid mediated signaling pathway);GO:2000377(regulation of reactive oxygen species metabolic process);GO:2000377(regulation of reactive oxygen species metabolic process)	NA	Gibberellin-regulated family protein [Arabidopsis thaliana];AT5G14920 [Arabidopsis thaliana]	66.4186	115.328	62.2607	26.1593	26.8082	22.7567	3.22231	1.6881	3.31617e-06	up	yes
AT5G60100	GO:0000156(phosphorelay response regulator activity);GO:0000160(phosphorelay signal transduction system);GO:0003677(DNA binding);GO:0005515(protein binding);GO:0005634(nucleus);GO:0006351(transcription, DNA-templated);GO:0006355(regulation of transcription, DNA-templated);GO:0007623(circadian rhythm);GO:0009266(response to temperature stimulus);GO:0010017(red or far-red light signaling pathway);G…	04712(Circadian rhythm - plant);04712(Circadian rhythm - plant)	pseudo-response regulator 3 [Arabidopsis thaliana]	5.12987	6.49688	3.76196	1.50235	0.648204	1.03496	4.83084	2.27228	2.08345e-06	up	yes
AT1G10155	GO:0005739(mitochondrion);GO:0016021(integral component of membrane);GO:0030246(carbohydrate binding)	NA	Carbohydrate-binding protein [Arabidopsis thaliana]	6.52955	14.4595	0.095972	0.167571	0.214817	0.134403	40.7999	5.35049	1.6425e-06	up	yes
AT2G26630	GO:0003674(molecular_function);GO:0005575(cellular_component);GO:0008150(biological_process)	NA	En/Spm-like transposon protein [Arabidopsis thaliana]	6.20857	17.5126	1.67763	0.0001	0.284751	0.259486	46.6602	5.54412	1.12359e-06	up	yes
AT2G04050	GO:0005215(transporter activity);GO:0005886(plasma membrane);GO:0015297(antiporter activity);GO:0016020(membrane);GO:0016021(integral component of membrane)	NA	MATE efflux family protein [Arabidopsis thaliana]	0.063796	0.265962	0.542121	8.75202	69.5591	0.221917	0.0111021	-6.49303	9.64998e-07	down	yes
AT5G46710	GO:0005634(nucleus);GO:0008150(biological_process);GO:0008150(biological_process)	NA	PLATZ transcription factor family protein [Arabidopsis thaliana]	10.6619	10.5333	9.73967	22.2018	29.5092	24.6098	0.405327	-1.30284	6.49772e-07	down	yes
AT1G68050	GO:0004842(ubiquitin-protein transferase activity);GO:0005515(protein binding);GO:0005634(nucleus);GO:0005737(cytoplasm);GO:0006355(regulation of transcription, DNA-templated);GO:0006511(ubiquitin-dependent protein catabolic process);GO:0007623(circadian rhythm);GO:0009637(response to blue light);GO:0009881(photoreceptor activity);GO:0009908(flower development);GO:0009911(positive regulation of f…	04712(Circadian rhythm - plant)	flavin-binding, kelch repeat, f box 1 [Arabidopsis thaliana]	4.79809	9.96552	5.99418	1.20602	0.530598	1.45044	6.51315	2.70335	1.93778e-07	up	yes
AT4G04409	NA	NA	predicted protein [Arabidopsis lyrata subsp. lyrata]	4.32967	11.6145	4.61952	0.222523	0.30215	0.117481	32.023	5.00103	1.56673e-07	up	yes
AT2G26695	GO:0005634(nucleus);GO:0008150(biological_process);GO:0046872(metal ion binding);GO:0046872(metal ion binding)	NA	uncharacterized protein LOC9315066 [Arabidopsis lyrata subsp. lyrata]	7.13848	8.82491	11.2229	31.5996	39.0572	19.6494	0.301046	-1.73194	1.30826e-07	down	yes
AT2G18193	GO:0005524(ATP binding);GO:0005783(endoplasmic reticulum);GO:0016021(integral component of membrane);GO:0016887(ATPase activity);GO:0030001(metal ion transport);GO:0046872(metal ion binding)	NA	putative AAA-type ATPase [Arabidopsis thaliana]	0.272686	0.33075	0.256904	6.45416	49.5782	0.322831	0.0152664	-6.0335	9.22143e-08	down	yes
AT2G24540	GO:0005515(protein binding);GO:0005737(cytoplasm);GO:0009585(red, far-red light phototransduction);GO:0010017(red or far-red light signaling pathway);GO:0016567(protein ubiquitination)	NA	Galactose oxidase/kelch repeat superfamily protein [Arabidopsis thaliana]	0.0001	0.0001	0.0001	7.46617	0.0001	5.78376	2.26415e-05	-15.4307	5.81142e-08	down	yes
AT5G23240	GO:0006457(protein folding);GO:0009507(chloroplast)	NA	DNAJ heat shock N-terminal domain-containing protein [Arabidopsis thaliana]	22.7071	58.9932	39.626	7.96101	10.7618	8.42966	4.46834	2.15974	1.59722e-08	up	yes
AT1G08727	GO:0003924(GTPase activity);GO:0005200(structural constituent of cytoskeleton);GO:0005525(GTP binding);GO:0005737(cytoplasm);GO:0005829(cytosol);GO:0005874(microtubule);GO:0005886(plasma membrane);GO:0007017(microtubule-based process);GO:0015630(microtubule cytoskeleton)	04145(Phagosome)	alpha-1 tubulin [Arabidopsis thaliana]	0.445148	16.0868	10.3839	0.0001	0.0001	0.0001	89719.7	16.4531	6.09557e-11	up	yes
AT3G56710	GO:0005515(protein binding);GO:0005634(nucleus);GO:0009507(chloroplast);GO:0009816(defense response to bacterium, incompatible interaction);GO:0051091(positive regulation of DNA binding transcription factor activity);GO:0071482(cellular response to light stimulus);GO:0071482(cellular response to light stimulus)	NA	sigma factor binding protein 1 [Arabidopsis thaliana]	1.43136	1.17467	0.413347	18.0271	19.0739	30.5204	0.0446511	-4.48516	1.49475e-21	down	yes

## Sheet: Table S5
Supplementary Table 5 Differentially expressed genes (DEGs) detected in the gstu20 mutant
Gene ID	GO	KEGG	Description	FPKM.gstu20_L1	FPKM.gstu20_L2	FPKM.gstu20_L3	FPKM.WT_L1	FPKM.WT_L2	FPKM.WT_L3	fc	log2(fc)	pval	regulation	significant
AT3G56980	GO:0000977(RNA polymerase II regulatory region sequence-specific DNA binding);GO:0003677(DNA binding);GO:0003700(DNA binding transcription factor activity);GO:0005515(protein binding);GO:0005634(nucleus);GO:0006351(transcription, DNA-templated);GO:0006355(regulation of transcription, DNA-templated);GO:0006357(regulation of transcription by RNA polymerase II);GO:0010106(cellular response to iron i…	NA	basic helix-loop-helix (bHLH) DNA-binding superfamily protein [Arabidopsis thaliana]	0.202329	1.19155	0.41671	43.3096	12.5224	36.4063	0.0196295	-5.67083	1.07721e-20	down	yes
AT3G56970	GO:0000977(RNA polymerase II regulatory region sequence-specific DNA binding);GO:0003677(DNA binding);GO:0003700(DNA binding transcription factor activity);GO:0005515(protein binding);GO:0005634(nucleus);GO:0006351(transcription, DNA-templated);GO:0006355(regulation of transcription, DNA-templated);GO:0006357(regulation of transcription by RNA polymerase II);GO:0010106(cellular response to iron i…	NA	basic helix-loop-helix (bHLH) DNA-binding superfamily protein [Arabidopsis thaliana]	0.199471	0.981518	1.70445	46.775	20.9954	44.3568	0.0257336	-5.2802	2.29701e-18	down	yes
AT4G36850	GO:0008150(biological_process);GO:0016020(membrane);GO:0016021(integral component of membrane);GO:0016021(integral component of membrane)	NA	PQ-loop repeat family protein / transmembrane family protein [Arabidopsis thaliana]	6.80062	14.62	7.05477	62.8337	67.103	53.0791	0.15559	-2.68418	2.44813e-18	down	yes
AT1G07373	NA	NA	hypothetical protein AXX17_AT1G41410 [Arabidopsis thaliana]	0.0001	0.0001	0.0001	4.48273	1.33539	4.35991	2.94753e-05	-15.0501	9.56937e-15	down	yes
AT1G47395	GO:0003674(molecular_function);GO:0008150(biological_process)	NA	hypothetical protein AT1G47395 [Arabidopsis thaliana]	2.32011	1.49876	4.15538	85.8525	15.7156	43.1347	0.0551078	-4.1816	5.88646e-14	down	yes
AT2G14247	GO:0003674(molecular_function);GO:0008150(biological_process);GO:0009507(chloroplast)	NA	Expressed protein [Arabidopsis thaliana]	3.36472	2.94001	4.51936	74.2192	13.0263	123.822	0.0512827	-4.28538	3.24465e-13	down	yes
AT1G47400	GO:0003674(molecular_function);GO:0005575(cellular_component);GO:0008150(biological_process)	NA	hypothetical protein AT1G47400 [Arabidopsis thaliana]	1.80952	1.81442	3.06243	65.8381	9.03911	41.7521	0.05733	-4.12457	6.02997e-13	down	yes
AT1G07367	NA	NA		0.0001	0.0001	0.0001	3.9673	0.995327	3.02799	3.7544e-05	-14.7011	5.45186e-12	down	yes
AT1G01060	GO:0003677(DNA binding);GO:0003700(DNA binding transcription factor activity);GO:0005634(nucleus);GO:0006351(transcription, DNA-templated);GO:0006355(regulation of transcription, DNA-templated);GO:0007623(circadian rhythm);GO:0009409(response to cold);GO:0009651(response to salt stress);GO:0009723(response to ethylene);GO:0009733(response to auxin);GO:0009737(response to abscisic acid);GO:0009739…	04712(Circadian rhythm - plant);04712(Circadian rhythm - plant)	Homeodomain-like superfamily protein [Arabidopsis thaliana]	0.285645	0.32771	0.317448	1.9956	5.11424	2.0874	0.101205	-3.30465	1.17542e-11	down	yes
AT1G13609	GO:0005576(extracellular region);GO:0005739(mitochondrion);GO:0031640(killing of cells of other organism);GO:0050832(defense response to fungus);GO:0050832(defense response to fungus)	NA	Defensin-like (DEFL) family protein [Arabidopsis thaliana]	5.36805	3.58203	16.7146	326.112	50.8789	184.505	0.0457076	-4.45142	1.27001e-11	down	yes
AT5G50915	GO:0003677(DNA binding);GO:0003700(DNA binding transcription factor activity);GO:0005515(protein binding);GO:0005634(nucleus);GO:0006351(transcription, DNA-templated);GO:0006355(regulation of transcription, DNA-templated);GO:0009739(response to gibberellin);GO:0046983(protein dimerization activity);GO:0046983(protein dimerization activity)	NA	basic helix-loop-helix (bHLH) DNA-binding superfamily protein [Arabidopsis thaliana]	5.85864	7.00478	4.46036	24.6699	19.441	15.7662	0.289323	-1.78925	1.51423e-11	down	yes
AT1G78370	GO:0004364(glutathione transferase activity);GO:0005634(nucleus);GO:0005737(cytoplasm);GO:0005829(cytosol);GO:0006749(glutathione metabolic process);GO:0009407(toxin catabolic process);GO:0009507(chloroplast);GO:0009735(response to cytokinin);GO:0019899(enzyme binding);GO:0040008(regulation of growth);GO:0048046(apoplast);GO:2000030(regulation of response to red or far red light)	00480(Glutathione metabolism)	glutathione S-transferase TAU 20 [Arabidopsis thaliana]	31.6903	29.7825	51.2264	136.119	207.087	121.976	0.242269	-2.04532	2.40486e-11	down	yes
AT2G41240	GO:0000977(RNA polymerase II regulatory region sequence-specific DNA binding);GO:0003677(DNA binding);GO:0003700(DNA binding transcription factor activity);GO:0005515(protein binding);GO:0005634(nucleus);GO:0006351(transcription, DNA-templated);GO:0006355(regulation of transcription, DNA-templated);GO:0006357(regulation of transcription by RNA polymerase II);GO:0009414(response to water deprivati…	NA	basic helix-loop-helix protein 100 [Arabidopsis thaliana]	0.0001	0.546054	0.128367	34.5425	6.66006	19.5378	0.011105	-6.49265	2.68698e-11	down	yes
AT1G05347	GO:0004866(endopeptidase inhibitor activity);GO:0005576(extracellular region);GO:0005618(cell wall);GO:0048046(apoplast)	NA	Kunitz family trypsin and protease inhibitor protein [Arabidopsis thaliana]	0.302354	0.860182	0.281829	7.11394	5.97305	8.39815	0.0672262	-3.89483	4.66127e-11	down	yes
AT5G52570	GO:0005506(iron ion binding);GO:0009507(chloroplast);GO:0010291(carotene beta-ring hydroxylase activity);GO:0016021(integral component of membrane);GO:0016119(carotene metabolic process);GO:0016123(xanthophyll biosynthetic process);GO:0016491(oxidoreductase activity);GO:0016787(hydrolase activity);GO:0031969(chloroplast membrane);GO:0055114(oxidation-reduction process);GO:0055114(oxidation-reduct…	00906(Carotenoid biosynthesis);00906(Carotenoid biosynthesis)	beta-carotene hydroxylase 2 [Arabidopsis thaliana]	3.35317	4.73362	6.92305	20.123	17.9826	22.0147	0.249663	-2.00195	1.21293e-10	down	yes
AT4G34710	GO:0005515(protein binding);GO:0005634(nucleus);GO:0005829(cytosol);GO:0006527(arginine catabolic process);GO:0006596(polyamine biosynthetic process);GO:0006970(response to osmotic stress);GO:0006979(response to oxidative stress);GO:0008295(spermidine biosynthetic process);GO:0008792(arginine decarboxylase activity);GO:0009409(response to cold);GO:0009446(putrescine biosynthetic process);GO:00095…	00330(Arginine and proline metabolism);00330(Arginine and proline metabolism)	arginine decarboxylase 2 [Arabidopsis thaliana]	17.2787	28.8813	29.8896	148.539	132.169	59.3599	0.223631	-2.16081	3.50986e-10	down	yes
AT5G15950	GO:0004014(adenosylmethionine decarboxylase activity);GO:0005634(nucleus);GO:0006557(S-adenosylmethioninamine biosynthetic process);GO:0006557(S-adenosylmethioninamine biosynthetic process)	00270(Cysteine and methionine metabolism);00330(Arginine and proline metabolism);00330(Arginine and proline metabolism)	Adenosylmethionine decarboxylase family protein [Arabidopsis thaliana]	13.3298	12.301	19.3158	53.8458	45.3367	42.7412	0.316695	-1.65883	4.41582e-10	down	yes
AT1G77760	GO:0005515(protein binding);GO:0005739(mitochondrion);GO:0005829(cytosol);GO:0006809(nitric oxide biosynthetic process);GO:0008940(nitrate reductase activity);GO:0009416(response to light stimulus);GO:0009635(response to herbicide);GO:0009703(nitrate reductase (NADH) activity);GO:0020037(heme binding);GO:0030151(molybdenum ion binding);GO:0042128(nitrate assimilation);GO:0043546(molybdopterin cof…	00910(Nitrogen metabolism)	nitrate reductase 1 [Arabidopsis thaliana]	23.0481	24.8029	34.7959	83.8685	93.9251	77.3219	0.323958	-1.62612	4.56257e-10	down	yes
AT1G05680	GO:0008194(UDP-glycosyltransferase activity);GO:0010016(shoot system morphogenesis);GO:0016757(transferase activity, transferring glycosyl groups);GO:0016758(transferase activity, transferring hexosyl groups);GO:0035251(UDP-glucosyltransferase activity);GO:0042631(cellular response to water deprivation);GO:0043231(intracellular membrane-bounded organelle);GO:0052638(indole-3-butyrate beta-glucosy…	NA	Uridine diphosphate glycosyltransferase 74E2 [Arabidopsis thaliana]	0.091057	0.05275	0.12724	3.09122	28.7271	0.511357	0.00838385	-6.89817	8.42204e-10	down	yes
AT3G44750	GO:0003676(nucleic acid binding);GO:0004407(histone deacetylase activity);GO:0005634(nucleus);GO:0005730(nucleolus);GO:0006351(transcription, DNA-templated);GO:0006355(regulation of transcription, DNA-templated);GO:0008270(zinc ion binding);GO:0009294(DNA mediated transformation);GO:0009944(polarity specification of adaxial/abaxial axis);GO:0010162(seed dormancy process);GO:0046872(metal ion bind…	NA	histone deacetylase 3 [Arabidopsis thaliana]	5.23674	10.1564	2.82282	31.6518	42.9468	19.609	0.193359	-2.37064	2.01853e-09	down	yes
AT1G56660	GO:0003674(molecular_function);GO:0008150(biological_process);GO:0008150(biological_process)	NA	MAEBL domain protein [Arabidopsis thaliana]	2.20733	3.04235	2.25974	10.831	5.69236	12.4443	0.259235	-1.94767	2.55501e-09	down	yes
AT3G06680	GO:0002181(cytoplasmic translation);GO:0003735(structural constituent of ribosome);GO:0005737(cytoplasm);GO:0005840(ribosome);GO:0006412(translation);GO:0022625(cytosolic large ribosomal subunit);GO:0042254(ribosome biogenesis);GO:0042254(ribosome biogenesis)	03010(Ribosome);03010(Ribosome)	hypothetical protein AXX17_AT3G06560 [Arabidopsis thaliana];Ribosomal L29e protein family [Arabidopsis thaliana]	9.8932	19.4292	14.5032	53.0172	56.9286	35.5025	0.301314	-1.73066	3.7006e-09	down	yes
AT2G43040	GO:0005516(calmodulin binding);GO:0005634(nucleus);GO:0005634(nucleus)	NA	tetratricopeptide repeat (TPR)-containing protein [Arabidopsis thaliana]	0.0001	0.0001	0.0163913	0.37497	0.36883	0.365417	0.0149576	-6.06297	3.73505e-09	down	yes
AT5G66650	GO:0005262(calcium channel activity);GO:0005743(mitochondrial inner membrane);GO:0009507(chloroplast);GO:0016021(integral component of membrane);GO:0070588(calcium ion transmembrane transport)	NA	calcium uniporter (DUF607) [Arabidopsis thaliana]	0.759882	0.762288	0.346099	5.63236	1.87307	4.39452	0.156998	-2.67118	4.19425e-09	down	yes
AT4G01870	GO:0003674(molecular_function);GO:0005634(nucleus);GO:0005634(nucleus)	NA	tolB protein-like protein [Arabidopsis thaliana]	5.71572	5.62232	4.90567	14.0495	20.1726	12.0094	0.351356	-1.50899	4.86571e-09	down	yes
AT4G32480	GO:0003674(molecular_function);GO:0005634(nucleus);GO:0008150(biological_process)	NA	sugar phosphate exchanger, putative (DUF506) [Arabidopsis thaliana]	9.12936	10.1195	7.64009	31.092	18.9153	26.3814	0.352001	-1.50635	5.9018e-09	down	yes
AT4G25990	GO:0003674(molecular_function);GO:0005634(nucleus);GO:0008150(biological_process);GO:0008150(biological_process)	00940(Phenylpropanoid biosynthesis);00940(Phenylpropanoid biosynthesis)	CCT motif family protein [Arabidopsis thaliana]	0.956187	1.38794	1.25545	5.38921	4.48357	3.96233	0.260177	-1.94243	8.87548e-09	down	yes
AT1G32900	GO:0004373(glycogen (starch) synthase activity);GO:0005515(protein binding);GO:0009011(starch synthase activity);GO:0009507(chloroplast);GO:0009569(chloroplast starch grain);GO:0016757(transferase activity, transferring glycosyl groups);GO:0019252(starch biosynthetic process);GO:0102502(ADP-glucose-starch glucosyltransferase activity)	00500(Starch and sucrose metabolism)	UDP-Glycosyltransferase superfamily protein [Arabidopsis thaliana]	8.16616	6.64706	11.5769	24.2367	43.6828	22.6097	0.291509	-1.77839	8.96129e-09	down	yes
AT2G20450	GO:0003735(structural constituent of ribosome);GO:0005737(cytoplasm);GO:0005773(vacuole);GO:0005783(endoplasmic reticulum);GO:0005794(Golgi apparatus);GO:0005840(ribosome);GO:0006412(translation);GO:0009506(plasmodesma);GO:0022625(cytosolic large ribosomal subunit);GO:0042254(ribosome biogenesis)	03010(Ribosome)	hypothetical protein CARUB_v10014728mg [Capsella rubella]	24.3124	36.7716	25.3944	84.369	85.3573	59.6976	0.376937	-1.4076	1.0225e-08	down	yes
AT1G62420	GO:0003674(molecular_function);GO:0005575(cellular_component);GO:0008150(biological_process)	NA	DUF506 family protein (DUF506) [Arabidopsis thaliana]	0.0001	0.079533	0.0001	2.33044	1.10601	0.922876	0.0182902	-5.77278	6.12683e-08	down	yes
AT2G37600	GO:0003735(structural constituent of ribosome);GO:0005737(cytoplasm);GO:0005840(ribosome);GO:0006412(translation);GO:0022625(cytosolic large ribosomal subunit);GO:0022625(cytosolic large ribosomal subunit)	03010(Ribosome);03010(Ribosome)	Ribosomal protein L36e family protein [Arabidopsis thaliana]	20.976	28.7823	19.1079	70.6855	62.5591	43.7475	0.389092	-1.36182	6.14172e-08	down	yes
AT4G31700	GO:0003729(mRNA binding);GO:0003735(structural constituent of ribosome);GO:0005634(nucleus);GO:0005730(nucleolus);GO:0005739(mitochondrion);GO:0005794(Golgi apparatus);GO:0005829(cytosol);GO:0005886(plasma membrane);GO:0006364(rRNA processing);GO:0006412(translation);GO:0009506(plasmodesma);GO:0009507(chloroplast);GO:0016020(membrane);GO:0022626(cytosolic ribosome);GO:0022627(cytosolic small ribo…	03010(Ribosome);03010(Ribosome)	ribosomal protein S6 [Arabidopsis thaliana]	42.6937	61.0313	39.0478	183.265	110.97	105.979	0.356742	-1.48705	1.1076e-07	down	yes
AT3G18130	GO:0000166(nucleotide binding);GO:0005078(MAP-kinase scaffold activity);GO:0005080(protein kinase C binding);GO:0005730(nucleolus);GO:0005829(cytosol);GO:0005834(heterotrimeric G-protein complex);GO:0005840(ribosome);GO:0007165(signal transduction);GO:0009845(seed germination);GO:0009967(positive regulation of signal transduction);GO:0048364(root development);GO:0048367(shoot system development);…	NA	receptor for activated C kinase 1C [Arabidopsis thaliana]	5.5459	16.6793	5.88554	35.8674	39.9471	27.4197	0.272301	-1.87672	1.15452e-07	down	yes
AT1G26770	GO:0005199(structural constituent of cell wall);GO:0005576(extracellular region);GO:0005618(cell wall);GO:0006949(syncytium formation);GO:0009505(plant-type cell wall);GO:0009664(plant-type cell wall organization);GO:0009826(unidimensional cell growth);GO:0009828(plant-type cell wall loosening);GO:0009831(plant-type cell wall modification involved in multidimensional cell growth);GO:0016020(membr…	NA	expansin A10 [Arabidopsis thaliana]	3.13363	8.06575	3.09278	23.9391	20.2639	11.4277	0.256911	-1.96066	1.48925e-07	down	yes
AT5G46240	GO:0005242(inward rectifier potassium channel activity);GO:0005515(protein binding);GO:0005634(nucleus);GO:0005886(plasma membrane);GO:0005887(integral component of plasma membrane);GO:0006813(potassium ion transport);GO:0030551(cyclic nucleotide binding);GO:0034765(regulation of ion transmembrane transport);GO:0042391(regulation of membrane potential);GO:0042802(identical protein binding);GO:007…	NA	1 [Arabidopsis thaliana]	4.62248	5.22208	7.50555	16.0519	12.6354	14.483	0.4019	-1.31509	1.90752e-07	down	yes
AT4G25630	GO:0000494(box C/D snoRNA 3'-end processing);GO:0001510(RNA methylation);GO:0003723(RNA binding);GO:0004540(ribonuclease activity);GO:0005634(nucleus);GO:0005730(nucleolus);GO:0006351(transcription, DNA-templated);GO:0006355(regulation of transcription, DNA-templated);GO:0006364(rRNA processing);GO:0008033(tRNA processing);GO:0008649(rRNA methyltransferase activity);GO:0015030(Cajal body);GO:0016…	03008(Ribosome biogenesis in eukaryotes)	fibrillarin 2 [Arabidopsis thaliana]	1.24959	3.87071	0.389789	16.3384	32.085	8.13937	0.0974155	-3.35971	2.19391e-07	down	yes
AT5G22440	GO:0003735(structural constituent of ribosome);GO:0005730(nucleolus);GO:0005737(cytoplasm);GO:0005829(cytosol);GO:0005840(ribosome);GO:0006412(translation);GO:0022625(cytosolic large ribosomal subunit);GO:0022626(cytosolic ribosome);GO:0022626(cytosolic ribosome)	03010(Ribosome);03010(Ribosome)	Ribosomal protein L1p/L10e family [Arabidopsis thaliana]	11.2872	18.4125	9.9432	37.3734	38.2679	27.3724	0.384831	-1.3777	2.2e-07	down	yes
AT4G16690	GO:0003824(catalytic activity);GO:0005737(cytoplasm);GO:0005829(cytosol);GO:0016788(hydrolase activity, acting on ester bonds);GO:0080030(methyl indole-3-acetate esterase activity);GO:0080032(methyl jasmonate esterase activity)	00860(Porphyrin and chlorophyll metabolism)	methyl esterase 16 [Arabidopsis thaliana]	1.11806	1.74616	1.4692	5.76522	7.83171	4.54156	0.238907	-2.06548	4.25291e-07	down	yes
AT1G04480	GO:0003735(structural constituent of ribosome);GO:0005840(ribosome);GO:0006412(translation);GO:0009507(chloroplast)	03010(Ribosome)	BnaC08g50110D [Brassica napus]	45.3257	50.4126	36.9005	113.607	135.417	78.9947	0.404363	-1.30628	5.00575e-07	down	yes
AT1G48630	GO:0000166(nucleotide binding);GO:0005078(MAP-kinase scaffold activity);GO:0005080(protein kinase C binding);GO:0005634(nucleus);GO:0005737(cytoplasm);GO:0005829(cytosol);GO:0006417(regulation of translation);GO:0007165(signal transduction);GO:0009845(seed germination);GO:0009967(positive regulation of signal transduction);GO:0022626(cytosolic ribosome);GO:0042254(ribosome biogenesis);GO:0048364(…	NA	receptor for activated C kinase 1B [Arabidopsis thaliana]	5.70934	13.5703	6.09048	23.333	24.0527	24.839	0.351266	-1.50936	5.41807e-07	down	yes
AT2G04050	GO:0005215(transporter activity);GO:0005886(plasma membrane);GO:0015297(antiporter activity);GO:0016020(membrane);GO:0016021(integral component of membrane)	NA	MATE efflux family protein [Arabidopsis thaliana]	0.144144	0.143032	0.601371	8.75202	69.5591	0.221917	0.0113143	-6.46571	8.08123e-07	down	yes
AT3G02380	GO:0003677(DNA binding);GO:0003700(DNA binding transcription factor activity);GO:0005515(protein binding);GO:0005634(nucleus);GO:0006351(transcription, DNA-templated);GO:0006355(regulation of transcription, DNA-templated);GO:0008270(zinc ion binding);GO:0009416(response to light stimulus);GO:0009658(chloroplast organization);GO:0009909(regulation of flower development)	04712(Circadian rhythm - plant)	CONSTANS-like 2 [Arabidopsis thaliana]	7.40775	11.1755	12.2351	19.427	30.9639	24.3425	0.412376	-1.27797	9.62166e-07	down	yes
AT5G07440	GO:0004352(glutamate dehydrogenase (NAD+) activity);GO:0004353(glutamate dehydrogenase [NAD(P)+] activity);GO:0005507(copper ion binding);GO:0005524(ATP binding);GO:0005737(cytoplasm);GO:0005739(mitochondrion);GO:0005774(vacuolar membrane);GO:0005794(Golgi apparatus);GO:0006520(cellular amino acid metabolic process);GO:0008270(zinc ion binding);GO:0009651(response to salt stress);GO:0016491(oxido…	00910(Nitrogen metabolism);00250(Alanine, aspartate and glutamate metabolism);00220(Arginine biosynthesis);00471(D-Glutamine and D-glutamate metabolism);00471(D-Glutamine and D-glutamate metabolism)	glutamate dehydrogenase 2 [Arabidopsis thaliana]	8.53724	13.2807	13.402	46.1143	33.9382	19.3067	0.354471	-1.49626	1.05422e-06	down	yes
AT3G44590	GO:0003735(structural constituent of ribosome);GO:0005634(nucleus);GO:0005829(cytosol);GO:0005840(ribosome);GO:0006414(translational elongation);GO:0022626(cytosolic ribosome);GO:0022626(cytosolic ribosome)	03010(Ribosome);03010(Ribosome)	60S acidic ribosomal protein family [Arabidopsis thaliana]	6.90988	11.8112	5.32274	26.5597	25.3359	18.6161	0.34099	-1.5522	1.21896e-06	down	yes
AT4G28040	GO:0005886(plasma membrane);GO:0006810(transport);GO:0009507(chloroplast);GO:0016020(membrane);GO:0016021(integral component of membrane);GO:0022857(transmembrane transporter activity);GO:0022857(transmembrane transporter activity)	NA	nodulin MtN21 /EamA-like transporter family protein [Arabidopsis thaliana]	0.28158	0.23183	1.06506	5.99158	6.30351	1.95418	0.110775	-3.17429	1.33847e-06	down	yes
AT3G16080	GO:0003735(structural constituent of ribosome);GO:0005737(cytoplasm);GO:0005840(ribosome);GO:0006412(translation);GO:0019843(rRNA binding);GO:0022625(cytosolic large ribosomal subunit);GO:0042254(ribosome biogenesis);GO:0046872(metal ion binding);GO:0003723(RNA binding);GO:0003729(mRNA binding);GO:0003729(mRNA binding)	03010(Ribosome);03010(Ribosome)	Zinc-binding ribosomal protein family protein [Arabidopsis thaliana]	22.7573	37.1504	22.184	69.0884	63.9027	53.3907	0.440449	-1.18295	1.38027e-06	down	yes
AT2G39390	GO:0003735(structural constituent of ribosome);GO:0005737(cytoplasm);GO:0005794(Golgi apparatus);GO:0005840(ribosome);GO:0006412(translation);GO:0022625(cytosolic large ribosomal subunit);GO:0022626(cytosolic ribosome);GO:0042254(ribosome biogenesis)	03010(Ribosome)	hypothetical protein EUTSA_v10010798mg [Eutrema salsugineum]	28.1276	39.0169	23.8571	83.165	70.4155	53.5604	0.439323	-1.18665	1.63923e-06	down	yes
AT5G49480	GO:0005509(calcium ion binding);GO:0005737(cytoplasm);GO:0005829(cytosol);GO:0042538(hyperosmotic salinity response)	04016(MAPK signaling pathway - plant);04070(Phosphatidylinositol signaling system);04626(Plant-pathogen interaction)	Ca2+-binding protein 1 [Arabidopsis thaliana]	7.48655	8.6733	10.0042	22.6802	45.1332	15.2099	0.315141	-1.66593	1.64061e-06	down	yes
AT3G56070	GO:0000413(protein peptidyl-prolyl isomerization);GO:0003755(peptidyl-prolyl cis-trans isomerase activity);GO:0005737(cytoplasm);GO:0005739(mitochondrion);GO:0005794(Golgi apparatus);GO:0005829(cytosol);GO:0006457(protein folding);GO:0007165(signal transduction);GO:0016018(cyclosporin A binding);GO:0046686(response to cadmium ion);GO:0046686(response to cadmium ion)	NA	rotamase cyclophilin 2 [Arabidopsis thaliana]	6.39817	11.6573	6.44226	24.0563	25.1169	15.4666	0.378989	-1.39977	1.67539e-06	down	yes
AT2G29480	GO:0004364(glutathione transferase activity);GO:0005737(cytoplasm);GO:0005829(cytosol);GO:0006749(glutathione metabolic process);GO:0009407(toxin catabolic process)	00480(Glutathione metabolism)	glutathione S-transferase tau 2 [Arabidopsis thaliana]	0.0001	0.0001	0.0001	1.60783	2.78221	0.0001	6.8335e-05	-13.837	2.18428e-06	down	yes
AT2G32060	GO:0003735(structural constituent of ribosome);GO:0005634(nucleus);GO:0006412(translation);GO:0022626(cytosolic ribosome);GO:0022627(cytosolic small ribosomal subunit);GO:0022627(cytosolic small ribosomal subunit)	03010(Ribosome);03010(Ribosome)	Ribosomal protein L7Ae/L30e/S12e/Gadd45 family protein [Arabidopsis thaliana]	21.402	35.9292	19.4997	63.4687	62.7136	50.1105	0.435815	-1.19821	2.40865e-06	down	yes
AT2G33370	GO:0003735(structural constituent of ribosome);GO:0005840(ribosome);GO:0006412(translation);GO:0009507(chloroplast);GO:0009507(chloroplast)	03010(Ribosome);03010(Ribosome)	BnaC08g50110D [Brassica napus];unnamed protein product [Brassica rapa]	28.0909	29.515	26.3743	67.015	61.4638	49.424	0.472057	-1.08297	2.43319e-06	down	yes
AT2G21580	GO:0003735(structural constituent of ribosome);GO:0005737(cytoplasm);GO:0005774(vacuolar membrane);GO:0005794(Golgi apparatus);GO:0005840(ribosome);GO:0006412(translation);GO:0009506(plasmodesma);GO:0022626(cytosolic ribosome);GO:0022627(cytosolic small ribosomal subunit);GO:0022627(cytosolic small ribosomal subunit)	03010(Ribosome);03010(Ribosome)	hypothetical protein CARUB_v10024235mg [Capsella rubella];Ribosomal protein S25 family protein [Arabidopsis thaliana]	32.8257	53.9617	36.4762	106.192	92.1133	75.9997	0.449368	-1.15403	2.47753e-06	down	yes
AT2G36620	GO:0000027(ribosomal large subunit assembly);GO:0003723(RNA binding);GO:0003735(structural constituent of ribosome);GO:0005515(protein binding);GO:0005737(cytoplasm);GO:0005829(cytosol);GO:0005840(ribosome);GO:0005886(plasma membrane);GO:0006412(translation);GO:0009507(chloroplast);GO:0016020(membrane);GO:0022625(cytosolic large ribosomal subunit);GO:0042254(ribosome biogenesis);GO:1902626(assemb…	03010(Ribosome)	ribosomal protein L24 [Arabidopsis thaliana]	39.9425	72.5028	39.4185	136.579	118.311	105.589	0.421283	-1.24714	2.61989e-06	down	yes
AT3G10610	GO:0003735(structural constituent of ribosome);GO:0005737(cytoplasm);GO:0005794(Golgi apparatus);GO:0005829(cytosol);GO:0005840(ribosome);GO:0006412(translation);GO:0022626(cytosolic ribosome);GO:0022627(cytosolic small ribosomal subunit)	03010(Ribosome)	Ribosomal S17 family protein [Arabidopsis thaliana]	5.85446	13.704	7.58624	28.9879	27.497	20.3059	0.35349	-1.50026	2.67519e-06	down	yes
AT3G60245	GO:0003735(structural constituent of ribosome);GO:0005737(cytoplasm);GO:0005829(cytosol);GO:0005840(ribosome);GO:0006412(translation);GO:0022625(cytosolic large ribosomal subunit);GO:0042254(ribosome biogenesis);GO:0046872(metal ion binding)	03010(Ribosome)	unnamed protein product, partial [Brassica oleracea]	149.181	274.115	141.599	531.221	479.86	387.05	0.404036	-1.30745	2.82439e-06	down	yes
AT3G09200	GO:0003735(structural constituent of ribosome);GO:0005507(copper ion binding);GO:0005634(nucleus);GO:0005730(nucleolus);GO:0005737(cytoplasm);GO:0005794(Golgi apparatus);GO:0005829(cytosol);GO:0005840(ribosome);GO:0005886(plasma membrane);GO:0006412(translation);GO:0006414(translational elongation);GO:0009409(response to cold);GO:0009506(plasmodesma);GO:0009507(chloroplast);GO:0009651(response to…	03010(Ribosome);03010(Ribosome)	Ribosomal protein L10 family protein [Arabidopsis thaliana]	82.0836	121.718	84.4378	248.948	253.568	167.364	0.430285	-1.21663	2.91827e-06	down	yes
AT3G05590	GO:0003723(RNA binding);GO:0003735(structural constituent of ribosome);GO:0005515(protein binding);GO:0005737(cytoplasm);GO:0005773(vacuole);GO:0005774(vacuolar membrane);GO:0005794(Golgi apparatus);GO:0005840(ribosome);GO:0005886(plasma membrane);GO:0006412(translation);GO:0009507(chloroplast);GO:0015934(large ribosomal subunit);GO:0022625(cytosolic large ribosomal subunit);GO:0022625(cytosolic …	03010(Ribosome);03010(Ribosome)	ribosomal protein L18 [Arabidopsis thaliana]	73.5985	121.413	69.7702	232.359	212.614	173.062	0.428425	-1.22288	3.37186e-06	down	yes
AT3G23390	GO:0003735(structural constituent of ribosome);GO:0005737(cytoplasm);GO:0005840(ribosome);GO:0006412(translation);GO:0022625(cytosolic large ribosomal subunit)	03010(Ribosome)	hypothetical protein CARUB_v10014940mg, partial [Capsella rubella]	31.0669	50.7218	28.7289	88.5945	79.1698	73.1967	0.458653	-1.12452	3.37506e-06	down	yes
AT3G47370	GO:0003729(mRNA binding);GO:0003735(structural constituent of ribosome);GO:0005618(cell wall);GO:0005730(nucleolus);GO:0005829(cytosol);GO:0006412(translation);GO:0009506(plasmodesma);GO:0009507(chloroplast);GO:0015935(small ribosomal subunit);GO:0016020(membrane);GO:0022626(cytosolic ribosome);GO:0022627(cytosolic small ribosomal subunit);GO:0022627(cytosolic small ribosomal subunit)	03010(Ribosome);03010(Ribosome)	Ribosomal protein S10p/S20e family protein [Arabidopsis thaliana]	17.8442	29.9632	18.2289	51.5945	56.2097	40.4023	0.445569	-1.16628	3.43156e-06	down	yes
AT3G18600	GO:0003723(RNA binding);GO:0005524(ATP binding);GO:0005634(nucleus);GO:0005730(nucleolus);GO:0005829(cytosol);GO:0008026(ATP-dependent helicase activity)	NA	P-loop containing nucleoside triphosphate hydrolases superfamily protein [Arabidopsis thaliana]	1.95004	4.22563	1.34848	11.0403	13.3601	5.23776	0.253867	-1.97785	3.44603e-06	down	yes
AT1G56110	GO:0000154(rRNA modification);GO:0005618(cell wall);GO:0005634(nucleus);GO:0005730(nucleolus);GO:0005829(cytosol);GO:0009506(plasmodesma);GO:0019013(viral nucleocapsid);GO:0030515(snoRNA binding);GO:0031428(box C/D snoRNP complex);GO:0032040(small-subunit processome)	03008(Ribosome biogenesis in eukaryotes)	NOP56-like pre RNA processing ribonucleoprotein [Arabidopsis thaliana]	7.8137	17.5108	6.87541	31.1437	37.5754	21.5155	0.356847	-1.48662	3.92575e-06	down	yes
AT4G02930	GO:0003746(translation elongation factor activity);GO:0003924(GTPase activity);GO:0005524(ATP binding);GO:0005525(GTP binding);GO:0005618(cell wall);GO:0005739(mitochondrion);GO:0005829(cytosol);GO:0006414(translational elongation);GO:0008270(zinc ion binding);GO:0046686(response to cadmium ion);GO:0050897(cobalt ion binding)	NA	GTP binding Elongation factor Tu family protein [Arabidopsis thaliana]	5.50526	10.7418	3.62285	19.1354	22.7924	15.0738	0.348586	-1.52042	3.94955e-06	down	yes
AT4G18100	GO:0003735(structural constituent of ribosome);GO:0005730(nucleolus);GO:0005737(cytoplasm);GO:0005794(Golgi apparatus);GO:0005829(cytosol);GO:0005840(ribosome);GO:0006412(translation);GO:0022625(cytosolic large ribosomal subunit);GO:0022626(cytosolic ribosome);GO:0042254(ribosome biogenesis)	03010(Ribosome)	Ribosomal protein L32e [Arabidopsis thaliana]	59.4658	107.025	53.1971	193.181	176.573	155.044	0.418614	-1.25631	4.13415e-06	down	yes
AT2G34260	GO:0000166(nucleotide binding);GO:0005515(protein binding);GO:0005634(nucleus);GO:0005737(cytoplasm);GO:0005834(heterotrimeric G-protein complex);GO:0006364(rRNA processing);GO:0009553(embryo sac development);GO:0009793(embryo development ending in seed dormancy);GO:0009855(determination of bilateral symmetry);GO:0009960(endosperm development);GO:0010197(polar nucleus fusion);GO:0042273(ribosomal…	03018(RNA degradation);03018(RNA degradation)	transducin family protein / WD-40 repeat family protein [Arabidopsis thaliana]	1.44275	2.3867	0.997713	7.4397	8.17046	3.71998	0.249722	-2.0016	4.45504e-06	down	yes
AT3G28900	GO:0003735(structural constituent of ribosome);GO:0005737(cytoplasm);GO:0005840(ribosome);GO:0006412(translation);GO:0022625(cytosolic large ribosomal subunit);GO:0022626(cytosolic ribosome);GO:0042254(ribosome biogenesis)	03010(Ribosome)	hypothetical protein CARUB_v10018171mg, partial [Capsella rubella]	11.824	23.6027	15.2645	38.6169	33.5557	42.5564	0.441835	-1.17842	4.53533e-06	down	yes
AT2G41010	GO:0005515(protein binding);GO:0005516(calmodulin binding);GO:0005634(nucleus);GO:0009414(response to water deprivation);GO:0009651(response to salt stress);GO:0010337(regulation of salicylic acid metabolic process)	NA	calmodulin (CAM)-binding protein of 25 kDa [Arabidopsis thaliana]	5.38522	6.66695	3.52278	13.73	11.1063	18.1278	0.362511	-1.4639	4.70055e-06	down	yes
ATCG00350	GO:0009536(plastid)	00195(Photosynthesis)	photosystem I P700 chlorophyll a apoprotein A1 [Arabidopsis thaliana]	3.69248	1.95288	2.53828	42.6757	6.45	6.3612	0.147488	-2.76133	4.85854e-06	down	yes
AT1G66580	GO:0000027(ribosomal large subunit assembly);GO:0003723(RNA binding);GO:0003735(structural constituent of ribosome);GO:0005634(nucleus);GO:0005737(cytoplasm);GO:0005773(vacuole);GO:0005774(vacuolar membrane);GO:0005794(Golgi apparatus);GO:0005829(cytosol);GO:0005840(ribosome);GO:0006412(translation);GO:0010224(response to UV-B);GO:0022625(cytosolic large ribosomal subunit);GO:0022626(cytosolic ri…	03010(Ribosome)	unnamed protein product [Brassica oleracea]	54.2472	66.3556	45.9677	126.755	141.398	95.649	0.45786	-1.12702	4.97648e-06	down	yes
AT3G59890	GO:0008839(4-hydroxy-tetrahydrodipicolinate reductase);GO:0009089(lysine biosynthetic process via diaminopimelate);GO:0009507(chloroplast);GO:0019877(diaminopimelate biosynthetic process);GO:0055114(oxidation-reduction process);GO:0070402(NADPH binding);GO:0070402(NADPH binding)	00300(Lysine biosynthesis);00261(Monobactam biosynthesis);00261(Monobactam biosynthesis)	Dihydrodipicolinate reductase, bacterial/plant [Arabidopsis thaliana]	0.663902	1.65141	0.700961	5.30132	4.31819	3.4783	0.230289	-2.11849	5.14346e-06	down	yes
AT3G05060	GO:0003677(DNA binding);GO:0005634(nucleus);GO:0005730(nucleolus);GO:0016020(membrane);GO:0030515(snoRNA binding)	03008(Ribosome biogenesis in eukaryotes)	NOP56-like pre RNA processing ribonucleoprotein [Arabidopsis thaliana]	6.10787	7.48586	4.92953	13.5309	18.9572	10.9409	0.426518	-1.22932	5.19782e-06	down	yes
AT4G25700	GO:0005506(iron ion binding);GO:0009507(chloroplast);GO:0010291(carotene beta-ring hydroxylase activity);GO:0016021(integral component of membrane);GO:0016119(carotene metabolic process);GO:0016123(xanthophyll biosynthetic process);GO:0016491(oxidoreductase activity);GO:0016787(hydrolase activity);GO:0031969(chloroplast membrane);GO:0055114(oxidation-reduction process);GO:0055114(oxidation-reduct…	00906(Carotenoid biosynthesis);00906(Carotenoid biosynthesis)	beta-hydroxylase 1 [Arabidopsis thaliana]	7.39326	10.5287	11.6741	23.714	18.3265	22.6511	0.457495	-1.12817	5.28805e-06	down	yes
AT1G27400	GO:0003735(structural constituent of ribosome);GO:0005773(vacuole);GO:0005774(vacuolar membrane);GO:0005794(Golgi apparatus);GO:0005829(cytosol);GO:0005840(ribosome);GO:0005886(plasma membrane);GO:0006412(translation);GO:0009506(plasmodesma);GO:0009507(chloroplast);GO:0022625(cytosolic large ribosomal subunit)	03010(Ribosome)	60S ribosomal protein L17-1-like [Brassica napus]	43.0892	80.8822	46.5335	151.679	114.096	130.46	0.430312	-1.21654	5.54201e-06	down	yes
AT5G48490	GO:0005576(extracellular region);GO:0006869(lipid transport);GO:0008289(lipid binding)	NA	Bifunctional inhibitor/lipid-transfer protein/seed storage 2S albumin superfamily protein [Arabidopsis thaliana]	21.6885	71.4137	68.4744	181.469	117.75	267.677	0.28502	-1.81086	5.8812e-06	down	yes
AT4G32920	GO:0003674(molecular_function);GO:0005773(vacuole);GO:0008150(biological_process);GO:0009507(chloroplast);GO:0009507(chloroplast)	NA	glycine-rich protein [Arabidopsis thaliana]	1.25374	1.94074	1.63968	4.23107	4.07796	3.08862	0.424136	-1.2374	6.34543e-06	down	yes
AT1G09590	GO:0003735(structural constituent of ribosome);GO:0005730(nucleolus);GO:0005737(cytoplasm);GO:0005840(ribosome);GO:0006412(translation);GO:0009507(chloroplast);GO:0022625(cytosolic large ribosomal subunit);GO:0022626(cytosolic ribosome)	03010(Ribosome)	hypothetical protein CARUB_v10010433mg, partial [Capsella rubella]	48.3337	80.3294	50.8746	151.988	151.691	103.317	0.441129	-1.18073	6.40092e-06	down	yes
AT4G24540	GO:0000977(RNA polymerase II regulatory region sequence-specific DNA binding);GO:0003700(DNA binding transcription factor activity);GO:0005515(protein binding);GO:0005634(nucleus);GO:0005737(cytoplasm);GO:0006351(transcription, DNA-templated);GO:0009739(response to gibberellin);GO:0010076(maintenance of floral meristem identity);GO:0010077(maintenance of inflorescence meristem identity);GO:001022…	NA	AGAMOUS-like 24 [Arabidopsis thaliana]	2.52571	4.69405	5.22952	12.5284	10.5515	13.178	0.343353	-1.54223	6.46537e-06	down	yes
AT2G46830	GO:0003677(DNA binding);GO:0003700(DNA binding transcription factor activity);GO:0005515(protein binding);GO:0005634(nucleus);GO:0006351(transcription, DNA-templated);GO:0007623(circadian rhythm);GO:0009409(response to cold);GO:0009651(response to salt stress);GO:0009723(response to ethylene);GO:0009733(response to auxin);GO:0009737(response to abscisic acid);GO:0009739(response to gibberellin);G…	04712(Circadian rhythm - plant);04712(Circadian rhythm - plant)	circadian clock associated 1 [Arabidopsis thaliana]	8.75358	7.30037	13.4251	20.9666	38.8624	19.5399	0.371418	-1.42888	6.77196e-06	down	yes
AT3G55010	GO:0004641(phosphoribosylformylglycinamidine cyclo-ligase activity);GO:0005507(copper ion binding);GO:0005524(ATP binding);GO:0005739(mitochondrion);GO:0006164(purine nucleotide biosynthetic process);GO:0006189('de novo' IMP biosynthetic process);GO:0009507(chloroplast);GO:0009570(chloroplast stroma);GO:0009570(chloroplast stroma)	00230(Purine metabolism);00230(Purine metabolism)	phosphoribosylformylglycinamidine cyclo-ligase, chloroplast / phosphoribosyl-aminoimidazole synthetase / AIR synthase (PUR5) [Arabidopsis thaliana]	4.09172	7.647	4.18415	15.0755	14.6188	10.5641	0.395516	-1.33819	7.03943e-06	down	yes
AT5G64140	GO:0000028(ribosomal small subunit assembly);GO:0003729(mRNA binding);GO:0003735(structural constituent of ribosome);GO:0005737(cytoplasm);GO:0005840(ribosome);GO:0006412(translation);GO:0022626(cytosolic ribosome);GO:0022627(cytosolic small ribosomal subunit);GO:0030490(maturation of SSU-rRNA);GO:0042254(ribosome biogenesis)	03010(Ribosome)	PREDICTED: 40S ribosomal protein S28-1-like [Camelina sativa]	25.742	42.4369	23.6718	75.585	69.3626	56.0967	0.456868	-1.13015	7.0667e-06	down	yes
AT1G12030	GO:0003674(molecular_function);GO:0008150(biological_process)	NA	phosphoenolpyruvate carboxylase, putative (DUF506) [Arabidopsis thaliana]	0.0001	0.117782	0.251943	3.79745	1.23197	2.51497	0.0490199	-4.35049	7.20409e-06	down	yes
AT5G05270	GO:0005504(fatty acid binding);GO:0005783(endoplasmic reticulum);GO:0006631(fatty acid metabolic process);GO:0009507(chloroplast);GO:0009570(chloroplast stroma);GO:0009813(flavonoid biosynthetic process);GO:0045430(chalcone isomerase activity);GO:0080167(response to karrikin);GO:0080167(response to karrikin)	00941(Flavonoid biosynthesis);00941(Flavonoid biosynthesis)	Chalcone-flavanone isomerase family protein [Arabidopsis thaliana]	0.679632	2.19956	1.87657	5.27458	5.96712	9.96091	0.224301	-2.15649	7.21849e-06	down	yes
AT2G47990	GO:0000166(nucleotide binding);GO:0005634(nucleus);GO:0005730(nucleolus);GO:0006364(rRNA processing);GO:0007049(cell cycle);GO:0009553(embryo sac development);GO:0009561(megagametogenesis);GO:0051301(cell division);GO:0080008(Cul4-RING E3 ubiquitin ligase complex)	03008(Ribosome biogenesis in eukaryotes)	transducin family protein / WD-40 repeat family protein [Arabidopsis thaliana]	2.53358	3.19127	2.33086	7.65622	8.47585	5.59991	0.370685	-1.43173	7.26675e-06	down	yes
AT1G22780	GO:0003729(mRNA binding);GO:0003735(structural constituent of ribosome);GO:0005618(cell wall);GO:0005737(cytoplasm);GO:0005774(vacuolar membrane);GO:0005794(Golgi apparatus);GO:0005829(cytosol);GO:0005840(ribosome);GO:0005886(plasma membrane);GO:0006412(translation);GO:0006413(translational initiation);GO:0009506(plasmodesma);GO:0015935(small ribosomal subunit);GO:0022627(cytosolic small ribosoma…	03010(Ribosome)	hypothetical protein CARUB_v10002063mg, partial [Capsella rubella]	47.9368	73.0344	43.7897	126.034	113.5	114.046	0.465979	-1.10166	7.36384e-06	down	yes
AT1G23410	GO:0005634(nucleus);GO:0005794(Golgi apparatus);GO:0005886(plasma membrane);GO:0006412(translation);GO:0009506(plasmodesma);GO:0022627(cytosolic small ribosomal subunit);GO:0031386(protein tag);GO:0046872(metal ion binding)	03010(Ribosome)	Ribosomal protein S27a / Ubiquitin family protein [Arabidopsis thaliana]	0.097203	0.625968	0.216618	3.29428	3.34002	2.39628	0.104067	-3.26441	8.1869e-06	down	yes
AT3G25520	GO:0000027(ribosomal large subunit assembly);GO:0003735(structural constituent of ribosome);GO:0005634(nucleus);GO:0005730(nucleolus);GO:0005737(cytoplasm);GO:0005773(vacuole);GO:0005794(Golgi apparatus);GO:0005829(cytosol);GO:0005840(ribosome);GO:0005886(plasma membrane);GO:0006412(translation);GO:0006913(nucleocytoplasmic transport);GO:0008097(5S rRNA binding);GO:0008283(cell proliferation);GO:…	03010(Ribosome);03010(Ribosome)	ribosomal protein L5 [Arabidopsis thaliana]	77.0312	146.154	74.5281	265.794	236.047	203.234	0.422244	-1.24385	8.25137e-06	down	yes
AT1G10370	GO:0004364(glutathione transferase activity);GO:0005737(cytoplasm);GO:0005829(cytosol);GO:0006749(glutathione metabolic process);GO:0009407(toxin catabolic process);GO:0009507(chloroplast);GO:0009651(response to salt stress);GO:0009704(de-etiolation);GO:0040008(regulation of growth);GO:0048527(lateral root development);GO:0060416(response to growth hormone);GO:0080148(negative regulation of respo…	00480(Glutathione metabolism)	Glutathione S-transferase family protein [Arabidopsis thaliana]	12.7139	17.3437	9.60669	23.4501	40.1613	28.8441	0.429009	-1.22092	8.59938e-06	down	yes
AT3G51860	GO:0005515(protein binding);GO:0005773(vacuole);GO:0005774(vacuolar membrane);GO:0006793(phosphorus metabolic process);GO:0006812(cation transport);GO:0006814(sodium ion transport);GO:0006874(cellular calcium ion homeostasis);GO:0006882(cellular zinc ion homeostasis);GO:0009624(response to nematode);GO:0009705(plant-type vacuole membrane);GO:0010351(lithium ion transport);GO:0015368(calcium:catio…	NA	cation exchanger 3 [Arabidopsis thaliana]	7.42428	5.66176	1.61666	30.9255	101.43	6.32346	0.106019	-3.2376	8.82986e-06	down	yes
AT2G23930	GO:0000387(spliceosomal snRNP assembly);GO:0000398(mRNA splicing, via spliceosome);GO:0003729(mRNA binding);GO:0005634(nucleus);GO:0005682(U5 snRNP);GO:0005685(U1 snRNP);GO:0005686(U2 snRNP);GO:0005687(U4 snRNP);GO:0005689(U12-type spliceosomal complex);GO:0005732(small nucleolar ribonucleoprotein complex);GO:0005829(cytosol);GO:0006396(RNA processing);GO:0019013(viral nucleocapsid);GO:0034719(SM…	03040(Spliceosome);03040(Spliceosome)	Putative small nuclear ribonucleoprotein G [Arabidopsis thaliana]	27.3373	36.6623	27.1308	64.4062	73.585	49.4151	0.486272	-1.04016	8.98389e-06	down	yes
AT1G64780	GO:0005886(plasma membrane);GO:0005887(integral component of plasma membrane);GO:0006810(transport);GO:0008519(ammonium transmembrane transporter activity);GO:0009624(response to nematode);GO:0015696(ammonium transport);GO:0015843(methylammonium transport);GO:0016020(membrane);GO:0072488(ammonium transmembrane transport)	NA	ammonium transporter 1;2 [Arabidopsis thaliana]	2.7491	3.04456	3.12611	7.4994	9.14219	5.61569	0.400757	-1.3192	9.64896e-06	down	yes
AT1G68570	GO:0005215(transporter activity);GO:0005886(plasma membrane);GO:0006857(oligopeptide transport);GO:0010336(gibberellic acid homeostasis);GO:0016020(membrane);GO:0016021(integral component of membrane);GO:0022857(transmembrane transporter activity);GO:0042128(nitrate assimilation);GO:0055085(transmembrane transport);GO:0097708(intracellular vesicle);GO:0097708(intracellular vesicle)	NA	Major facilitator superfamily protein [Arabidopsis thaliana]	5.00986	6.47111	6.1478	12.6212	22.3565	9.65239	0.394998	-1.34008	1.02073e-05	down	yes
AT3G55280	GO:0000027(ribosomal large subunit assembly);GO:0003723(RNA binding);GO:0003735(structural constituent of ribosome);GO:0005622(intracellular);GO:0005737(cytoplasm);GO:0005794(Golgi apparatus);GO:0005829(cytosol);GO:0005840(ribosome);GO:0006412(translation);GO:0006979(response to oxidative stress);GO:0009409(response to cold);GO:0009644(response to high light intensity);GO:0016020(membrane);GO:001…	03010(Ribosome);03010(Ribosome)	RPL23AB [Arabidopsis thaliana];ribosomal protein L23AB [Arabidopsis thaliana]	20.5897	37.7828	22.1026	57.7053	53.7381	58.0615	0.474765	-1.07471	1.03052e-05	down	yes
AT1G25260	GO:0003735(structural constituent of ribosome);GO:0005634(nucleus);GO:0005829(cytosol);GO:0005840(ribosome);GO:0006412(translation);GO:0022626(cytosolic ribosome)	NA	Ribosomal protein L10 family protein [Arabidopsis thaliana]	12.9247	16.0961	10.2568	28.7405	30.155	22.3485	0.483453	-1.04855	1.10756e-05	down	yes
AT5G27850	GO:0003729(mRNA binding);GO:0003735(structural constituent of ribosome);GO:0005737(cytoplasm);GO:0005773(vacuole);GO:0005794(Golgi apparatus);GO:0005829(cytosol);GO:0005840(ribosome);GO:0006412(translation);GO:0009506(plasmodesma);GO:0015934(large ribosomal subunit);GO:0016020(membrane);GO:0022625(cytosolic large ribosomal subunit);GO:0022626(cytosolic ribosome);GO:0022626(cytosolic ribosome)	03010(Ribosome);03010(Ribosome)	Ribosomal protein L18e/L15 superfamily protein [Arabidopsis thaliana]	49.1419	86.1534	50.3138	160.007	134.36	119.611	0.448356	-1.15728	1.18873e-05	down	yes
AT5G67510	GO:0003735(structural constituent of ribosome);GO:0005515(protein binding);GO:0006412(translation);GO:0009507(chloroplast);GO:0015934(large ribosomal subunit);GO:0022625(cytosolic large ribosomal subunit);GO:0022626(cytosolic ribosome)	03010(Ribosome)	Translation protein SH3-like family protein [Arabidopsis thaliana]	14.2567	21.1794	14.478	39.6237	38.3322	28.1904	0.470239	-1.08853	1.20121e-05	down	yes
AT2G05220	GO:0003735(structural constituent of ribosome);GO:0005737(cytoplasm);GO:0005794(Golgi apparatus);GO:0005829(cytosol);GO:0005840(ribosome);GO:0006412(translation);GO:0022627(cytosolic small ribosomal subunit);GO:0022627(cytosolic small ribosomal subunit)	03010(Ribosome);03010(Ribosome)	Ribosomal S17 family protein [Arabidopsis thaliana]	60.0604	84.2985	64.5832	161.245	142.001	123.838	0.48923	-1.03142	1.21882e-05	down	yes
AT4G38100	GO:0009507(chloroplast);GO:0009535(chloroplast thylakoid membrane);GO:0009579(thylakoid);GO:0016021(integral component of membrane);GO:0016021(integral component of membrane)	00562(Inositol phosphate metabolism);04070(Phosphatidylinositol signaling system);04070(Phosphatidylinositol signaling system)	CURVATURE THYLAKOID 1D-like protein [Arabidopsis thaliana]	10.9721	12.0649	10.8384	21.0217	26.4364	22.1837	0.486424	-1.03971	1.22209e-05	down	yes
ATCG00340	GO:0009536(plastid)	00195(Photosynthesis)	photosystem I P700 chlorophyll a apoprotein A2 [Arabidopsis thaliana]	4.79186	2.74598	3.38715	44.4301	7.39331	7.80936	0.183205	-2.44847	1.24003e-05	down	yes
AT3G23990	GO:0005507(copper ion binding);GO:0005524(ATP binding);GO:0005739(mitochondrion);GO:0005759(mitochondrial matrix);GO:0005774(vacuolar membrane);GO:0005794(Golgi apparatus);GO:0005829(cytosol);GO:0006458('de novo' protein folding);GO:0007005(mitochondrion organization);GO:0009408(response to heat);GO:0022626(cytosolic ribosome);GO:0042026(protein refolding);GO:0044183(protein binding involved in p…	03018(RNA degradation)	hypothetical protein CARUB_v10013241mg, partial [Capsella rubella]	7.41286	14.215	6.65376	22.4152	24.9126	17.9863	0.433009	-1.20753	1.25475e-05	down	yes
AT5G57290	GO:0003735(structural constituent of ribosome);GO:0005634(nucleus);GO:0005829(cytosol);GO:0005840(ribosome);GO:0006414(translational elongation);GO:0022626(cytosolic ribosome);GO:0022626(cytosolic ribosome)	03010(Ribosome);03010(Ribosome)	60S acidic ribosomal protein family [Arabidopsis thaliana]	47.0893	64.5679	40.3241	124.354	103.856	92.8237	0.473412	-1.07883	1.26725e-05	down	yes
AT3G03770	GO:0004672(protein kinase activity);GO:0004674(protein serine/threonine kinase activity);GO:0005524(ATP binding);GO:0005886(plasma membrane);GO:0006468(protein phosphorylation);GO:0007169(transmembrane receptor protein tyrosine kinase signaling pathway);GO:0009506(plasmodesma);GO:0016021(integral component of membrane);GO:0016021(integral component of membrane)	NA	Leucine-rich repeat protein kinase family protein [Arabidopsis thaliana]	4.07852	3.6066	5.2168	10.4676	10.847	7.27215	0.451325	-1.14776	1.30024e-05	down	yes
AT1G64600	GO:0005739(mitochondrion);GO:0006412(translation);GO:0008168(methyltransferase activity);GO:0032259(methylation)	00480(Glutathione metabolism)	copper ion binding / methyltransferase [Arabidopsis thaliana]	1.20556	2.15143	0.988836	7.34415	7.26911	2.6514	0.251718	-1.99012	1.36986e-05	down	yes
AT2G37190	GO:0003735(structural constituent of ribosome);GO:0005634(nucleus);GO:0005730(nucleolus);GO:0005737(cytoplasm);GO:0005773(vacuole);GO:0005794(Golgi apparatus);GO:0005829(cytosol);GO:0005840(ribosome);GO:0008270(zinc ion binding);GO:0009409(response to cold);GO:0009506(plasmodesma);GO:0009507(chloroplast);GO:0022625(cytosolic large ribosomal subunit);GO:0022626(cytosolic ribosome);GO:0042254(ribos…	03010(Ribosome)	Ribosomal protein L11 family protein [Arabidopsis thaliana]	43.8377	75.7162	42.2981	124.604	113.602	109.273	0.465788	-1.10225	1.38468e-05	down	yes
AT1G06080	GO:0005789(endoplasmic reticulum membrane);GO:0006633(fatty acid biosynthetic process);GO:0006636(unsaturated fatty acid biosynthetic process);GO:0016021(integral component of membrane);GO:0016491(oxidoreductase activity);GO:0016717(oxidoreductase activity, acting on paired donors, with oxidation of a pair of donors resulting in the reduction of molecular oxygen to two molecules of water);GO:0042…	NA	delta 9 desaturase 1 [Arabidopsis thaliana]	6.06583	14.7209	7.1801	32.2566	13.3389	54.0893	0.280552	-1.83366	1.39486e-05	down	yes
AT3G17609	GO:0000977(RNA polymerase II regulatory region sequence-specific DNA binding);GO:0003677(DNA binding);GO:0003700(DNA binding transcription factor activity);GO:0005515(protein binding);GO:0005634(nucleus);GO:0006351(transcription, DNA-templated);GO:0006355(regulation of transcription, DNA-templated);GO:0009585(red, far-red light phototransduction);GO:0010224(response to UV-B);GO:0080167(response t…	04712(Circadian rhythm - plant);04712(Circadian rhythm - plant)	HY5-homolog [Arabidopsis thaliana];PREDICTED: LOW QUALITY PROTEIN: transcription factor HY5-like [Raphanus sativus]	2.31678	2.47591	2.93218	10.3135	14.3561	5.66006	0.254697	-1.97315	1.40917e-05	down	yes
AT3G04840	GO:0003729(mRNA binding);GO:0003735(structural constituent of ribosome);GO:0005737(cytoplasm);GO:0005794(Golgi apparatus);GO:0005829(cytosol);GO:0005886(plasma membrane);GO:0006412(translation);GO:0009506(plasmodesma);GO:0009507(chloroplast);GO:0022626(cytosolic ribosome);GO:0022627(cytosolic small ribosomal subunit)	03010(Ribosome)	Ribosomal protein S3Ae [Arabidopsis thaliana]	58.1394	135.665	58.0586	228.589	206.68	196.779	0.398488	-1.32739	1.442e-05	down	yes
AT2G45440	GO:0008840(4-hydroxy-tetrahydrodipicolinate synthase);GO:0009089(lysine biosynthetic process via diaminopimelate);GO:0009507(chloroplast);GO:0019877(diaminopimelate biosynthetic process)	00300(Lysine biosynthesis);00261(Monobactam biosynthesis)	dihydrodipicolinate synthase [Arabidopsis thaliana]	4.53406	7.41858	3.74234	13.5909	10.9855	12.6861	0.421201	-1.24742	1.49781e-05	down	yes
AT5G56710	GO:0003735(structural constituent of ribosome);GO:0005618(cell wall);GO:0005737(cytoplasm);GO:0005840(ribosome);GO:0006412(translation);GO:0009506(plasmodesma);GO:0022625(cytosolic large ribosomal subunit);GO:0022626(cytosolic ribosome);GO:0042254(ribosome biogenesis);GO:0042254(ribosome biogenesis)	03010(Ribosome);03010(Ribosome)	Ribosomal protein L31e family protein [Arabidopsis thaliana]	101.749	151.077	100.297	265.347	234.927	227.696	0.485079	-1.04371	1.50558e-05	down	yes
AT4G10480	GO:0003674(molecular_function);GO:0005634(nucleus);GO:0005854(nascent polypeptide-associated complex);GO:0015031(protein transport);GO:0015031(protein transport)	NA	Nascent polypeptide-associated complex (NAC), alpha subunit family protein [Arabidopsis thaliana]	37.7973	78.3125	36.7123	120.901	120.064	112.332	0.432559	-1.20903	1.51519e-05	down	yes
AT2G20530	GO:0005739(mitochondrion);GO:0005747(mitochondrial respiratory chain complex I);GO:0005774(vacuolar membrane);GO:0008150(biological_process);GO:0016020(membrane);GO:0016021(integral component of membrane);GO:0016021(integral component of membrane)	NA	prohibitin 6 [Arabidopsis thaliana]	11.6263	21.4315	11.5931	39.5073	36.0358	25.4621	0.442066	-1.17767	1.56853e-05	down	yes
AT2G37270	GO:0000028(ribosomal small subunit assembly);GO:0003729(mRNA binding);GO:0003735(structural constituent of ribosome);GO:0005618(cell wall);GO:0005774(vacuolar membrane);GO:0005829(cytosol);GO:0005840(ribosome);GO:0005886(plasma membrane);GO:0006412(translation);GO:0009506(plasmodesma);GO:0009507(chloroplast);GO:0009735(response to cytokinin);GO:0016020(membrane);GO:0019843(rRNA binding);GO:002262…	03010(Ribosome);03010(Ribosome)	hypothetical protein CARUB_v10023948mg, partial [Capsella rubella];ribosomal protein 5B [Arabidopsis thaliana]	20.4612	36.2033	21.4652	65.6989	59.2211	44.3653	0.461527	-1.11551	1.63903e-05	down	yes
AT3G49010	GO:0003729(mRNA binding);GO:0003735(structural constituent of ribosome);GO:0005618(cell wall);GO:0005730(nucleolus);GO:0005737(cytoplasm);GO:0005774(vacuolar membrane);GO:0005794(Golgi apparatus);GO:0005829(cytosol);GO:0005840(ribosome);GO:0005886(plasma membrane);GO:0006412(translation);GO:0009506(plasmodesma);GO:0009735(response to cytokinin);GO:0016020(membrane);GO:0022625(cytosolic large ribo…	03010(Ribosome);03010(Ribosome)	breast basic conserved 1 [Arabidopsis thaliana]	45.819	47.7916	44.4194	147.315	133.027	61.3954	0.403908	-1.3079	1.66338e-05	down	yes
AT1G58684	GO:0003723(RNA binding);GO:0003735(structural constituent of ribosome);GO:0005794(Golgi apparatus);GO:0005886(plasma membrane);GO:0006412(translation);GO:0009506(plasmodesma);GO:0009507(chloroplast);GO:0016020(membrane);GO:0022627(cytosolic small ribosomal subunit)	03010(Ribosome)	ribosomal protein S2, putative [Arabidopsis thaliana]	16.5509	33.4585	17.0597	53.586	54.3378	42.2272	0.446677	-1.1627	1.7019e-05	down	yes
AT3G07110	GO:0003729(mRNA binding);GO:0003735(structural constituent of ribosome);GO:0005730(nucleolus);GO:0005737(cytoplasm);GO:0006412(translation);GO:0009506(plasmodesma);GO:0009507(chloroplast);GO:0009735(response to cytokinin);GO:0015934(large ribosomal subunit);GO:0016020(membrane);GO:0022625(cytosolic large ribosomal subunit);GO:0022626(cytosolic ribosome);GO:0022626(cytosolic ribosome)	03010(Ribosome);03010(Ribosome)	Ribosomal protein L13 family protein [Arabidopsis thaliana]	33.9812	58.9427	34.0201	98.0865	106.33	75.4182	0.45364	-1.14038	1.81158e-05	down	yes
AT4G12600	GO:0000398(mRNA splicing, via spliceosome);GO:0003723(RNA binding);GO:0005634(nucleus);GO:0005730(nucleolus);GO:0046540(U4/U6 x U5 tri-snRNP complex);GO:0071011(precatalytic spliceosome);GO:0071011(precatalytic spliceosome)	03040(Spliceosome);03008(Ribosome biogenesis in eukaryotes);03008(Ribosome biogenesis in eukaryotes)	Ribosomal protein L7Ae/L30e/S12e/Gadd45 family protein [Arabidopsis thaliana]	12.0929	23.671	7.06462	45.3546	48.4446	28.2772	0.350834	-1.51114	1.90354e-05	down	yes
AT4G29410	GO:0003735(structural constituent of ribosome);GO:0005840(ribosome);GO:0005886(plasma membrane);GO:0006412(translation);GO:0009506(plasmodesma);GO:0022625(cytosolic large ribosomal subunit);GO:0042254(ribosome biogenesis);GO:0042254(ribosome biogenesis)	03010(Ribosome);03010(Ribosome)	Ribosomal L28e protein family [Arabidopsis thaliana]	51.8637	90.2721	44.6598	169.061	135.481	118.246	0.441818	-1.17848	1.91221e-05	down	yes
AT3G57150	GO:0000495(box H/ACA snoRNA 3'-end processing);GO:0003723(RNA binding);GO:0005634(nucleus);GO:0005730(nucleolus);GO:0005829(cytosol);GO:0009506(plasmodesma);GO:0009982(pseudouridine synthase activity);GO:0031118(rRNA pseudouridine synthesis);GO:0031120(snRNA pseudouridine synthesis);GO:0031429(box H/ACA snoRNP complex);GO:1990481(mRNA pseudouridine synthesis)	03008(Ribosome biogenesis in eukaryotes)	homologue of NAP57 [Arabidopsis thaliana]	5.60283	11.2937	3.54715	21.3744	24.0204	12.5191	0.353001	-1.50226	2.12105e-05	down	yes
AT4G27520	GO:0005507(copper ion binding);GO:0005773(vacuole);GO:0005886(plasma membrane);GO:0009055(electron transfer activity);GO:0009507(chloroplast);GO:0031225(anchored component of membrane);GO:0046658(anchored component of plasma membrane);GO:0048046(apoplast)	00230(Purine metabolism);00240(Pyrimidine metabolism);03020(RNA polymerase)	early nodulin-like protein 2 [Arabidopsis thaliana]	34.4975	52.1075	36.7327	87.9833	76.3369	83.7097	0.497269	-1.0079	2.13636e-05	down	yes
AT3G04630	GO:0003674(molecular_function);GO:0005634(nucleus);GO:0005737(cytoplasm);GO:0005874(microtubule);GO:0010015(root morphogenesis);GO:0010031(circumnutation);GO:0010031(circumnutation)	NA	WVD2-like 1 [Arabidopsis thaliana]	7.78317	12.7362	10.0146	25.338	16.519	22.8374	0.471972	-1.08323	2.18824e-05	down	yes
AT1G52930	GO:0000027(ribosomal large subunit assembly);GO:0003723(RNA binding);GO:0005634(nucleus);GO:0005730(nucleolus);GO:0005829(cytosol);GO:0006364(rRNA processing)	NA	Ribosomal RNA processing Brix domain protein [Arabidopsis thaliana]	3.27189	6.7523	3.1902	13.4374	13.3902	9.32112	0.365556	-1.45183	2.21944e-05	down	yes
AT3G55750	GO:0003735(structural constituent of ribosome);GO:0005737(cytoplasm);GO:0005829(cytosol);GO:0005840(ribosome);GO:0006412(translation);GO:0016020(membrane);GO:0022625(cytosolic large ribosomal subunit);GO:0022626(cytosolic ribosome);GO:0042254(ribosome biogenesis);GO:0042273(ribosomal large subunit biogenesis)	03010(Ribosome)	Ribosomal protein L35Ae family protein [Arabidopsis thaliana]	40.0836	68.596	34.6208	114.637	98.0069	101.331	0.456406	-1.13161	2.23645e-05	down	yes
AT5G45630	GO:0003674(molecular_function);GO:0005634(nucleus);GO:0008150(biological_process)	NA	senescence regulator (Protein of unknown function, DUF584) [Arabidopsis thaliana]	1.92538	1.4017	0.186541	10.2114	6.46811	7.8735	0.143104	-2.80487	2.30408e-05	down	yes
AT2G01890	GO:0003993(acid phosphatase activity);GO:0004722(protein serine/threonine phosphatase activity);GO:0005576(extracellular region);GO:0016311(dephosphorylation);GO:0046872(metal ion binding);GO:0046872(metal ion binding)	00740(Riboflavin metabolism);00740(Riboflavin metabolism)	purple acid phosphatase 8 [Arabidopsis thaliana]	6.72464	4.70227	9.15941	17.0346	20.8477	12.4745	0.408809	-1.2905	2.31681e-05	down	yes
AT1G58983	GO:0003723(RNA binding);GO:0003735(structural constituent of ribosome);GO:0005794(Golgi apparatus);GO:0005886(plasma membrane);GO:0006412(translation);GO:0009506(plasmodesma);GO:0009507(chloroplast);GO:0016020(membrane);GO:0022627(cytosolic small ribosomal subunit)	03010(Ribosome)	ribosomal protein S2, putative [Arabidopsis thaliana]	21.02	42.2661	20.9888	66.9938	68.0883	53.7745	0.446238	-1.16411	2.34518e-05	down	yes
AT3G21540	GO:0000166(nucleotide binding);GO:0005634(nucleus);GO:0005730(nucleolus);GO:0005834(heterotrimeric G-protein complex)	03008(Ribosome biogenesis in eukaryotes)	transducin family protein / WD-40 repeat family protein [Arabidopsis thaliana]	1.39354	2.39182	1.0223	5.52832	5.44167	2.99769	0.344199	-1.53869	2.40505e-05	down	yes
AT3G06530	GO:0000462(maturation of SSU-rRNA from tricistronic rRNA transcript (SSU-rRNA, 5.8S rRNA, LSU-rRNA));GO:0030515(snoRNA binding);GO:0030686(90S preribosome);GO:0032040(small-subunit processome);GO:0034455(t-UTP complex);GO:0045943(positive regulation of transcription by RNA polymerase I);GO:0045943(positive regulation of transcription by RNA polymerase I)	03008(Ribosome biogenesis in eukaryotes);03008(Ribosome biogenesis in eukaryotes)	ARM repeat superfamily protein [Arabidopsis thaliana]	0.974521	2.23491	0.91281	4.42435	4.79622	2.32818	0.356943	-1.48623	2.40647e-05	down	yes
AT4G37910	GO:0005524(ATP binding);GO:0005618(cell wall);GO:0005739(mitochondrion);GO:0005759(mitochondrial matrix);GO:0005774(vacuolar membrane);GO:0005794(Golgi apparatus);GO:0005829(cytosol);GO:0006457(protein folding);GO:0008270(zinc ion binding);GO:0009408(response to heat);GO:0009651(response to salt stress);GO:0009735(response to cytokinin);GO:0034620(cellular response to unfolded protein);GO:0044183…	03018(RNA degradation);03018(RNA degradation)	mitochondrial heat shock protein 70-1 [Arabidopsis thaliana]	8.66978	15.2205	6.04573	27.7321	30.7995	16.6212	0.398335	-1.32795	2.41744e-05	down	yes
AT1G17100	GO:0005773(vacuole);GO:0005774(vacuolar membrane);GO:0008150(biological_process);GO:0009507(chloroplast);GO:0020037(heme binding)	NA	SOUL heme-binding family protein [Arabidopsis thaliana]	29.0911	32.4483	41.2306	61.5238	99.8402	60.0304	0.464194	-1.1072	2.42826e-05	down	yes
AT5G60670	GO:0000027(ribosomal large subunit assembly);GO:0003735(structural constituent of ribosome);GO:0005737(cytoplasm);GO:0005794(Golgi apparatus);GO:0005829(cytosol);GO:0005840(ribosome);GO:0006412(translation);GO:0019843(rRNA binding);GO:0022625(cytosolic large ribosomal subunit);GO:0042254(ribosome biogenesis)	03010(Ribosome)	Ribosomal protein L11 family protein [Arabidopsis thaliana]	7.97273	21.865	9.72926	39.4523	31.0639	29.8981	0.394037	-1.3436	2.43088e-05	down	yes
AT2G44120	GO:0003729(mRNA binding);GO:0003735(structural constituent of ribosome);GO:0005730(nucleolus);GO:0005737(cytoplasm);GO:0005773(vacuole);GO:0005794(Golgi apparatus);GO:0005829(cytosol);GO:0006412(translation);GO:0009506(plasmodesma);GO:0009507(chloroplast);GO:0015934(large ribosomal subunit);GO:0016020(membrane);GO:0022625(cytosolic large ribosomal subunit);GO:0022626(cytosolic ribosome);GO:002262…	03010(Ribosome);03010(Ribosome)	Ribosomal protein L30/L7 family protein [Arabidopsis thaliana]	10.7028	22.576	15.6268	39.2099	26.3265	49.9163	0.423598	-1.23923	2.46973e-05	down	yes
AT5G61170	GO:0003735(structural constituent of ribosome);GO:0005634(nucleus);GO:0005773(vacuole);GO:0005829(cytosol);GO:0005840(ribosome);GO:0006412(translation);GO:0022626(cytosolic ribosome);GO:0022627(cytosolic small ribosomal subunit)	03010(Ribosome)	hypothetical protein CARUB_v10027219mg, partial [Capsella rubella]	23.4577	54.925	25.9935	91.0292	82.2309	70.4476	0.428284	-1.22336	2.49004e-05	down	yes
AT3G11510	GO:0000462(maturation of SSU-rRNA from tricistronic rRNA transcript (SSU-rRNA, 5.8S rRNA, LSU-rRNA));GO:0003729(mRNA binding);GO:0003735(structural constituent of ribosome);GO:0005730(nucleolus);GO:0005737(cytoplasm);GO:0005829(cytosol);GO:0006412(translation);GO:0022626(cytosolic ribosome);GO:0022627(cytosolic small ribosomal subunit);GO:0048027(mRNA 5'-UTR binding)	03010(Ribosome)	Ribosomal protein S11 family protein [Arabidopsis thaliana]	54.182	99.3155	62.3719	174.964	136.684	147.791	0.469854	-1.08972	2.4917e-05	down	yes
AT1G60190	GO:0004842(ubiquitin-protein transferase activity);GO:0005634(nucleus);GO:0005737(cytoplasm);GO:0010029(regulation of seed germination);GO:0016567(protein ubiquitination)	NA	ARM repeat superfamily protein [Arabidopsis thaliana]	0.698165	0.288164	0.340747	1.39211	2.04794	3.93413	0.179962	-2.47423	2.54286e-05	down	yes
AT2G18193	GO:0005524(ATP binding);GO:0005783(endoplasmic reticulum);GO:0016021(integral component of membrane);GO:0016887(ATPase activity);GO:0030001(metal ion transport);GO:0046872(metal ion binding)	NA	putative AAA-type ATPase [Arabidopsis thaliana]	0.137985	0.580908	0.0001	6.45416	49.5782	0.322831	0.0127582	-6.29243	2.54368e-05	down	yes
AT3G22310	GO:0003676(nucleic acid binding);GO:0003677(DNA binding);GO:0003723(RNA binding);GO:0004004(ATP-dependent RNA helicase activity);GO:0004386(helicase activity);GO:0005524(ATP binding);GO:0005634(nucleus);GO:0005730(nucleolus);GO:0005737(cytoplasm);GO:0005739(mitochondrion);GO:0008026(ATP-dependent helicase activity);GO:0009409(response to cold);GO:0009414(response to water deprivation);GO:0009651(…	NA	putative mitochondrial RNA helicase 1 [Arabidopsis thaliana]	1.86756	3.75324	2.15981	6.96203	10.5375	4.67682	0.350852	-1.51107	2.54976e-05	down	yes
AT2G37690	GO:0004638(phosphoribosylaminoimidazole carboxylase activity);GO:0005739(mitochondrion);GO:0006189('de novo' IMP biosynthetic process);GO:0009507(chloroplast);GO:0009555(pollen development);GO:0009570(chloroplast stroma);GO:0046872(metal ion binding)	00230(Purine metabolism)	phosphoribosylaminoimidazole carboxylase, putative / AIR carboxylase [Arabidopsis thaliana]	1.64907	3.54463	1.32366	7.12633	10.2561	4.00268	0.304761	-1.71425	2.61961e-05	down	yes
AT5G16130	GO:0003729(mRNA binding);GO:0003735(structural constituent of ribosome);GO:0005730(nucleolus);GO:0005794(Golgi apparatus);GO:0005829(cytosol);GO:0005886(plasma membrane);GO:0006412(translation);GO:0009506(plasmodesma);GO:0016020(membrane);GO:0022626(cytosolic ribosome);GO:0022627(cytosolic small ribosomal subunit)	03010(Ribosome)	Ribosomal protein S7e family protein [Arabidopsis thaliana]	54.1201	105.974	60.7358	176.645	153.554	149.452	0.460395	-1.11906	2.65542e-05	down	yes
AT1G18080	GO:0000166(nucleotide binding);GO:0005078(MAP-kinase scaffold activity);GO:0005515(protein binding);GO:0005634(nucleus);GO:0005737(cytoplasm);GO:0005829(cytosol);GO:0005834(heterotrimeric G-protein complex);GO:0005886(plasma membrane);GO:0006417(regulation of translation);GO:0009507(chloroplast);GO:0009739(response to gibberellin);GO:0009749(response to glucose);GO:0009845(seed germination);GO:00…	NA	WD-40 repeat protein [Arabidopsis thaliana]	58.988	105.066	62.7807	176.607	173.235	137.945	0.465028	-1.10461	2.68108e-05	down	yes
AT1G51460	GO:0005524(ATP binding);GO:0005886(plasma membrane);GO:0009506(plasmodesma);GO:0009651(response to salt stress);GO:0016021(integral component of membrane);GO:0042626(ATPase activity, coupled to transmembrane movement of substances);GO:0080051(cutin transport);GO:0080172(petal epidermis patterning)	02010(ABC transporters)	ABC-2 type transporter family protein [Arabidopsis thaliana]	0.296693	1.19374	0.790468	4.04232	2.24922	3.65277	0.229368	-2.12427	2.71918e-05	down	yes
AT2G01020	NA	NA	hypothetical protein CICLE_v10029531mg [Citrus clementina]	263.544	110.028	193.11	2092.06	335.277	459.386	0.196306	-2.34882	2.7781e-05	down	yes
AT5G59850	GO:0003735(structural constituent of ribosome);GO:0005618(cell wall);GO:0005739(mitochondrion);GO:0005774(vacuolar membrane);GO:0005794(Golgi apparatus);GO:0005829(cytosol);GO:0005886(plasma membrane);GO:0006412(translation);GO:0009506(plasmodesma);GO:0009507(chloroplast);GO:0016020(membrane);GO:0022626(cytosolic ribosome);GO:0022627(cytosolic small ribosomal subunit)	03010(Ribosome)	unnamed protein product [Brassica rapa]	31.2514	55.8219	26.6534	93.5541	85.7258	69.2655	0.457569	-1.12794	2.86714e-05	down	yes
AT4G25730	GO:0005634(nucleus);GO:0008168(methyltransferase activity);GO:0008650(rRNA (uridine-2'-O-)-methyltransferase activity);GO:0016435(rRNA (guanine) methyltransferase activity);GO:0032259(methylation)	NA	FtsJ-like methyltransferase family protein [Arabidopsis thaliana]	5.71065	6.77384	4.43149	12.4749	16.0946	8.45441	0.456894	-1.13007	2.896e-05	down	yes
AT1G07780	GO:0000162(tryptophan biosynthetic process);GO:0004640(phosphoribosylanthranilate isomerase activity);GO:0006568(tryptophan metabolic process);GO:0009507(chloroplast);GO:0009507(chloroplast)	00400(Phenylalanine, tyrosine and tryptophan biosynthesis);00400(Phenylalanine, tyrosine and tryptophan biosynthesis)	phosphoribosylanthranilate isomerase 1 [Arabidopsis thaliana];hypothetical protein AXX17_AT1G07470 [Arabidopsis thaliana]	3.66541	5.16031	2.26747	8.43162	11.489	7.57159	0.403503	-1.30935	2.92607e-05	down	yes
AT3G16780	GO:0003729(mRNA binding);GO:0003735(structural constituent of ribosome);GO:0005737(cytoplasm);GO:0005840(ribosome);GO:0005886(plasma membrane);GO:0006412(translation);GO:0022625(cytosolic large ribosomal subunit);GO:0042254(ribosome biogenesis)	03010(Ribosome)	Ribosomal protein L19e family protein [Arabidopsis thaliana]	12.7806	25.6755	12.2939	37.8998	37.6195	35.3639	0.457689	-1.12756	2.95425e-05	down	yes
AT1G09690	GO:0003735(structural constituent of ribosome);GO:0005730(nucleolus);GO:0005737(cytoplasm);GO:0005840(ribosome);GO:0006412(translation);GO:0009507(chloroplast);GO:0022625(cytosolic large ribosomal subunit);GO:0022626(cytosolic ribosome)	03010(Ribosome)	hypothetical protein CARUB_v10010433mg, partial [Capsella rubella]	94.9624	147.044	84.6277	255.956	215.004	210.909	0.479028	-1.06182	3.14408e-05	down	yes
AT4G26600	GO:0000470(maturation of LSU-rRNA);GO:0005634(nucleus);GO:0005730(nucleolus);GO:0009383(rRNA (cytosine-C5-)-methyltransferase activity);GO:0070475(rRNA base methylation);GO:0070475(rRNA base methylation)	NA	S-adenosyl-L-methionine-dependent methyltransferases superfamily protein [Arabidopsis thaliana]	1.10313	2.24325	0.872258	4.37436	5.12482	3.24871	0.330928	-1.59541	3.19249e-05	down	yes
AT1G26910	GO:0000027(ribosomal large subunit assembly);GO:0003723(RNA binding);GO:0003735(structural constituent of ribosome);GO:0005634(nucleus);GO:0005737(cytoplasm);GO:0005794(Golgi apparatus);GO:0005829(cytosol);GO:0005840(ribosome);GO:0006412(translation);GO:0009941(chloroplast envelope);GO:0010224(response to UV-B);GO:0016020(membrane);GO:0022625(cytosolic large ribosomal subunit);GO:0032502(developm…	03010(Ribosome);03010(Ribosome)	Ribosomal protein L16p/L10e family protein [Arabidopsis thaliana]	3.02279	4.59991	2.76195	8.71521	10.8599	9.31046	0.359509	-1.4759	3.20348e-05	down	yes
AT3G07050	GO:0003924(GTPase activity);GO:0005515(protein binding);GO:0005525(GTP binding);GO:0005634(nucleus);GO:0005730(nucleolus);GO:0005829(cytosol);GO:0009506(plasmodesma);GO:0010077(maintenance of inflorescence meristem identity);GO:0042254(ribosome biogenesis);GO:0045604(regulation of epidermal cell differentiation);GO:0045892(negative regulation of transcription, DNA-templated);GO:0045995(regulation…	03008(Ribosome biogenesis in eukaryotes)	GTP-binding family protein [Arabidopsis thaliana]	6.2007	7.72647	4.69452	16.6337	16.2813	9.33611	0.440739	-1.182	3.2278e-05	down	yes
AT5G52650	GO:0003729(mRNA binding);GO:0003735(structural constituent of ribosome);GO:0005618(cell wall);GO:0005737(cytoplasm);GO:0005829(cytosol);GO:0006412(translation);GO:0016020(membrane);GO:0022626(cytosolic ribosome);GO:0022627(cytosolic small ribosomal subunit)	03010(Ribosome)	RNA binding Plectin/S10 domain-containing protein [Arabidopsis thaliana]	43.3171	73.2257	38.2468	118.497	101.463	105.22	0.476014	-1.07093	3.28169e-05	down	yes
AT2G30766	GO:0005506(iron ion binding);GO:0005576(extracellular region);GO:0005783(endoplasmic reticulum);GO:0009507(chloroplast);GO:0016020(membrane);GO:0016021(integral component of membrane);GO:0016709(oxidoreductase activity, acting on paired donors, with incorporation or reduction of molecular oxygen, NAD(P)H as one donor, and incorporation of one atom of oxygen);GO:0019825(oxygen binding);GO:0020037(…	00380(Tryptophan metabolism);00380(Tryptophan metabolism)	cytochrome P450 family 71 polypeptide [Arabidopsis thaliana]	26.5242	13.4552	34.512	114.733	36.3456	95.3725	0.302257	-1.72615	3.3909e-05	down	yes
AT5G02450	GO:0003735(structural constituent of ribosome);GO:0005737(cytoplasm);GO:0005774(vacuolar membrane);GO:0005840(ribosome);GO:0006412(translation);GO:0009506(plasmodesma);GO:0022625(cytosolic large ribosomal subunit)	03010(Ribosome)	Ribosomal protein L36e family protein [Arabidopsis thaliana]	82.0844	116.123	74.9613	216.861	179.366	157.481	0.493343	-1.01934	3.54223e-05	down	yes
AT5G27120	GO:0003677(DNA binding);GO:0005634(nucleus);GO:0005730(nucleolus);GO:0005829(cytosol);GO:0009506(plasmodesma)	03008(Ribosome biogenesis in eukaryotes)	NOP56-like pre RNA processing ribonucleoprotein [Arabidopsis thaliana]	4.26005	7.58278	2.4337	17.4576	22.4138	7.05028	0.304263	-1.71661	3.64133e-05	down	yes
AT3G56340	GO:0003729(mRNA binding);GO:0003735(structural constituent of ribosome);GO:0005737(cytoplasm);GO:0005829(cytosol);GO:0005840(ribosome);GO:0006412(translation);GO:0016020(membrane);GO:0022626(cytosolic ribosome);GO:0022627(cytosolic small ribosomal subunit);GO:0042254(ribosome biogenesis)	03010(Ribosome)	hypothetical protein EUTSA_v10006245mg [Eutrema salsugineum]	52.7387	94.5066	48.0082	161.899	121.205	139.906	0.461581	-1.11535	3.68418e-05	down	yes
AT5G56670	GO:0003735(structural constituent of ribosome);GO:0005737(cytoplasm);GO:0005840(ribosome);GO:0006412(translation);GO:0022627(cytosolic small ribosomal subunit)	03010(Ribosome)	BnaC09g33220D [Brassica napus]	90.8345	149.739	93.8181	258.532	210.371	207.49	0.494374	-1.01632	3.96257e-05	down	yes
AT3G19100	GO:0004713(protein tyrosine kinase activity);GO:0004723(calcium-dependent protein serine/threonine phosphatase activity);GO:0005509(calcium ion binding);GO:0005524(ATP binding);GO:0005886(plasma membrane);GO:0009939(positive regulation of gibberellic acid mediated signaling pathway);GO:0016301(kinase activity);GO:0046777(protein autophosphorylation);GO:0046872(metal ion binding)	NA	Protein kinase superfamily protein [Arabidopsis thaliana]	2.1154	3.43587	3.13283	9.38979	5.4318	6.28703	0.411401	-1.28138	4.05209e-05	down	yes
AT1G52300	GO:0003735(structural constituent of ribosome);GO:0005737(cytoplasm);GO:0005840(ribosome);GO:0006412(translation);GO:0019843(rRNA binding);GO:0022625(cytosolic large ribosomal subunit);GO:0022626(cytosolic ribosome);GO:0042254(ribosome biogenesis);GO:0046872(metal ion binding)	03010(Ribosome)	unnamed protein product, partial [Brassica oleracea]	121.607	191.104	141.386	378.674	303.221	255.218	0.48457	-1.04522	4.11687e-05	down	yes
AT3G10530	GO:0000166(nucleotide binding);GO:0005634(nucleus);GO:0080008(Cul4-RING E3 ubiquitin ligase complex)	NA	Transducin/WD40 repeat-like superfamily protein [Arabidopsis thaliana]	2.41543	4.0092	2.11077	8.12431	8.75419	5.10044	0.388344	-1.36459	4.20115e-05	down	yes
AT5G14760	GO:0005739(mitochondrion);GO:0008734(L-aspartate oxidase activity);GO:0009435(NAD biosynthetic process);GO:0009507(chloroplast);GO:0044318(L-aspartate:fumarate oxidoreductase activity);GO:0055114(oxidation-reduction process)	00250(Alanine, aspartate and glutamate metabolism);00760(Nicotinate and nicotinamide metabolism)	L-aspartate oxidase [Arabidopsis thaliana]	0.363082	0.872009	0.448568	2.70932	4.15135	1.16109	0.209886	-2.25232	4.22629e-05	down	yes
AT4G00620	GO:0003824(catalytic activity);GO:0004477(methenyltetrahydrofolate cyclohydrolase activity);GO:0004488(methylenetetrahydrofolate dehydrogenase (NADP+) activity);GO:0005829(cytosol);GO:0006730(one-carbon metabolic process);GO:0009396(folic acid-containing compound biosynthetic process);GO:0009507(chloroplast);GO:0009853(photorespiration);GO:0035999(tetrahydrofolate interconversion);GO:0055114(oxid…	00670(One carbon pool by folate)	Amino acid dehydrogenase family protein [Arabidopsis thaliana]	2.49712	4.43749	2.33512	9.54869	8.34911	5.84481	0.390426	-1.35688	4.30043e-05	down	yes
AT1G29418	GO:0003674(molecular_function);GO:0005739(mitochondrion);GO:0008150(biological_process);GO:0016021(integral component of membrane)	NA	transmembrane protein [Arabidopsis thaliana]	6.34286	9.85228	9.03517	32.982	33.7722	10.8488	0.32512	-1.62096	4.37529e-05	down	yes
AT2G32220	GO:0003735(structural constituent of ribosome);GO:0005622(intracellular);GO:0005737(cytoplasm);GO:0005840(ribosome);GO:0006412(translation);GO:0016020(membrane);GO:0022625(cytosolic large ribosomal subunit)	03010(Ribosome)	Ribosomal L27e protein family [Arabidopsis thaliana]	1.96796	3.21201	2.65907	9.1519	10.8719	8.66464	0.273247	-1.87172	4.4562e-05	down	yes
AT4G28660	GO:0030096(plasma membrane-derived thylakoid photosystem II);GO:0030096(plasma membrane-derived thylakoid photosystem II)	00195(Photosynthesis);00195(Photosynthesis)	photosystem II protein W-like [Arabidopsis thaliana];photosystem II reaction center PSB28 protein [Arabidopsis thaliana]	66.6051	119.104	86.8883	186.677	175.292	189.006	0.494756	-1.01521	4.5159e-05	down	yes
AT1G41880	GO:0003735(structural constituent of ribosome);GO:0005737(cytoplasm);GO:0005829(cytosol);GO:0005840(ribosome);GO:0006412(translation);GO:0016020(membrane);GO:0022625(cytosolic large ribosomal subunit);GO:0042254(ribosome biogenesis);GO:0042254(ribosome biogenesis)	03010(Ribosome);03010(Ribosome)	Ribosomal protein L35Ae family protein [Arabidopsis thaliana]	33.4283	62.642	31.1892	116.231	79.5591	86.5936	0.450662	-1.14988	4.55199e-05	down	yes
AT2G01021	NA	NA	hypothetical protein AT2G01021 [Arabidopsis thaliana]	289.831	76.4478	114.857	2587.43	282.722	469.726	0.144058	-2.79528	5.00569e-05	down	yes
AT2G36800	GO:0008194(UDP-glycosyltransferase activity);GO:0009507(chloroplast);GO:0016021(integral component of membrane);GO:0016131(brassinosteroid metabolic process);GO:0016757(transferase activity, transferring glycosyl groups);GO:0043231(intracellular membrane-bounded organelle);GO:0046527(glucosyltransferase activity);GO:0050403(trans-zeatin O-beta-D-glucosyltransferase activity);GO:0050502(cis-zeatin…	00908(Zeatin biosynthesis)	don-glucosyltransferase 1 [Arabidopsis thaliana]	7.23491	5.95893	3.83058	11.5546	24.1741	9.75877	0.374266	-1.41786	5.07877e-05	down	yes
AT5G62440	GO:0005634(nucleus);GO:0005737(cytoplasm);GO:0009793(embryo development ending in seed dormancy);GO:0017126(nucleologenesis);GO:0051302(regulation of cell division)	NA	EMB514 (DUF3223) [Arabidopsis thaliana]	5.49729	6.37728	4.34306	13.4272	16.1265	9.04322	0.420179	-1.25092	5.11612e-05	down	yes
AT1G07180	GO:0003954(NADH dehydrogenase activity);GO:0005739(mitochondrion);GO:0005777(peroxisome);GO:0031304(intrinsic component of mitochondrial inner membrane);GO:0071482(cellular response to light stimulus)	NA	alternative NAD(P)H dehydrogenase 1 [Arabidopsis thaliana]	28.9129	20.8904	32.0958	55.4086	80.2661	45.4434	0.452186	-1.14501	5.23709e-05	down	yes
AT2G27710	GO:0002181(cytoplasmic translation);GO:0003735(structural constituent of ribosome);GO:0005634(nucleus);GO:0005730(nucleolus);GO:0005794(Golgi apparatus);GO:0005829(cytosol);GO:0005840(ribosome);GO:0005886(plasma membrane);GO:0006414(translational elongation);GO:0009409(response to cold);GO:0009507(chloroplast);GO:0016020(membrane);GO:0022626(cytosolic ribosome);GO:0022626(cytosolic ribosome)	03010(Ribosome);03010(Ribosome)	AT2G27710 [Arabidopsis thaliana];60S acidic ribosomal protein family [Arabidopsis thaliana]	39.7987	75.1965	38.4692	127.3	100.298	100.729	0.467413	-1.09723	5.31838e-05	down	yes
AT1G49600	GO:0003723(RNA binding);GO:0003729(mRNA binding);GO:0005829(cytosol);GO:0009735(response to cytokinin);GO:0009735(response to cytokinin)	03013(RNA transport);03013(RNA transport)	RNA-binding protein 47A [Arabidopsis thaliana]	8.50775	15.281	9.16904	28.3155	19.2896	20.6418	0.48292	-1.05014	5.48295e-05	down	yes
AT3G09630	GO:0002181(cytoplasmic translation);GO:0003729(mRNA binding);GO:0003735(structural constituent of ribosome);GO:0005618(cell wall);GO:0005730(nucleolus);GO:0005737(cytoplasm);GO:0005773(vacuole);GO:0005829(cytosol);GO:0005840(ribosome);GO:0005886(plasma membrane);GO:0006412(translation);GO:0009506(plasmodesma);GO:0009507(chloroplast);GO:0016020(membrane);GO:0022625(cytosolic large ribosomal subuni…	03010(Ribosome);03010(Ribosome)	Ribosomal protein L4/L1 family [Arabidopsis thaliana]	47.9988	83.7503	51.1365	136.336	128.282	109.205	0.48923	-1.03141	5.75939e-05	down	yes
AT3G56090	GO:0000302(response to reactive oxygen species);GO:0004322(ferroxidase activity);GO:0005506(iron ion binding);GO:0006826(iron ion transport);GO:0006879(cellular iron ion homeostasis);GO:0006880(intracellular sequestering of iron ion);GO:0008199(ferric iron binding);GO:0009507(chloroplast);GO:0009570(chloroplast stroma);GO:0009908(flower development);GO:0009941(chloroplast envelope);GO:0010039(res…	NA	ferritin 3 [Arabidopsis thaliana]	5.63839	9.85505	5.13731	15.1175	18.1565	13.5034	0.441041	-1.18102	5.83659e-05	down	yes
AT5G55920	GO:0000470(maturation of LSU-rRNA);GO:0005634(nucleus);GO:0005730(nucleolus);GO:0005829(cytosol);GO:0008283(cell proliferation);GO:0009383(rRNA (cytosine-C5-)-methyltransferase activity);GO:0009965(leaf morphogenesis);GO:0010015(root morphogenesis);GO:0070475(rRNA base methylation)	NA	S-adenosyl-L-methionine-dependent methyltransferases superfamily protein [Arabidopsis thaliana]	4.08341	6.82544	3.27433	12.8037	15.878	6.88969	0.398724	-1.32654	5.88449e-05	down	yes
AT4G10450	GO:0003735(structural constituent of ribosome);GO:0005737(cytoplasm);GO:0005840(ribosome);GO:0006412(translation);GO:0015934(large ribosomal subunit);GO:0019843(rRNA binding);GO:0022625(cytosolic large ribosomal subunit);GO:0022626(cytosolic ribosome);GO:0022626(cytosolic ribosome)	03010(Ribosome);03010(Ribosome)	Ribosomal protein L6 family [Arabidopsis thaliana]	7.11282	9.659	4.76804	17.2392	15.4158	14.1926	0.459786	-1.12097	6.00463e-05	down	yes
AT2G18020	GO:0002181(cytoplasmic translation);GO:0003729(mRNA binding);GO:0003735(structural constituent of ribosome);GO:0005515(protein binding);GO:0005730(nucleolus);GO:0005737(cytoplasm);GO:0005773(vacuole);GO:0005774(vacuolar membrane);GO:0005794(Golgi apparatus);GO:0005829(cytosol);GO:0005840(ribosome);GO:0005886(plasma membrane);GO:0006412(translation);GO:0009507(chloroplast);GO:0009793(embryo develo…	03010(Ribosome)	hypothetical protein CARUB_v10014300mg [Capsella rubella]	80.437	147.666	79.6314	261.153	186.219	212.435	0.466401	-1.10036	6.08309e-05	down	yes
AT2G01250	GO:0000463(maturation of LSU-rRNA from tricistronic rRNA transcript (SSU-rRNA, 5.8S rRNA, LSU-rRNA));GO:0003729(mRNA binding);GO:0003735(structural constituent of ribosome);GO:0005618(cell wall);GO:0005737(cytoplasm);GO:0005773(vacuole);GO:0005774(vacuolar membrane);GO:0005794(Golgi apparatus);GO:0005829(cytosol);GO:0005840(ribosome);GO:0005886(plasma membrane);GO:0006412(translation);GO:0009507(…	03010(Ribosome);03010(Ribosome)	Ribosomal protein L30/L7 family protein [Arabidopsis thaliana]	70.074	132.11	66.1061	215.725	175.075	187.268	0.464116	-1.10744	6.09324e-05	down	yes
AT1G80750	GO:0003735(structural constituent of ribosome);GO:0005730(nucleolus);GO:0005737(cytoplasm);GO:0005829(cytosol);GO:0006412(translation);GO:0015934(large ribosomal subunit);GO:0022625(cytosolic large ribosomal subunit)	03010(Ribosome)	Ribosomal protein L30/L7 family protein [Arabidopsis thaliana]	12.7355	15.9431	11.0838	28.8082	37.843	18.7655	0.46551	-1.10312	6.67553e-05	down	yes
AT4G17390	GO:0003729(mRNA binding);GO:0003735(structural constituent of ribosome);GO:0005730(nucleolus);GO:0005737(cytoplasm);GO:0005794(Golgi apparatus);GO:0005829(cytosol);GO:0005840(ribosome);GO:0006412(translation);GO:0016020(membrane);GO:0022625(cytosolic large ribosomal subunit)	03010(Ribosome)	Ribosomal protein L23/L15e family protein [Arabidopsis thaliana]	57.7919	113.576	55.9731	183.636	165.064	143.45	0.461933	-1.11424	6.7688e-05	down	yes
AT2G19730	GO:0003735(structural constituent of ribosome);GO:0005618(cell wall);GO:0005840(ribosome);GO:0005886(plasma membrane);GO:0006412(translation);GO:0009506(plasmodesma);GO:0009507(chloroplast);GO:0009735(response to cytokinin);GO:0022625(cytosolic large ribosomal subunit);GO:0022626(cytosolic ribosome);GO:0042254(ribosome biogenesis);GO:0042254(ribosome biogenesis)	03010(Ribosome);03010(Ribosome)	Ribosomal L28e protein family [Arabidopsis thaliana];hypothetical protein CARUB_v10014531mg [Capsella rubella]	59.4165	95.7416	50.204	160.13	132.955	127.356	0.488445	-1.03373	6.8598e-05	down	yes
AT5G51750	GO:0004252(serine-type endopeptidase activity);GO:0005576(extracellular region);GO:0006508(proteolysis);GO:0048046(apoplast)	NA	subtilase 1.3 [Arabidopsis thaliana]	2.13635	5.42631	2.76443	8.98043	6.29054	10.5349	0.400183	-1.32127	7.08993e-05	down	yes
AT5G02870	GO:0002181(cytoplasmic translation);GO:0003729(mRNA binding);GO:0003735(structural constituent of ribosome);GO:0005730(nucleolus);GO:0005737(cytoplasm);GO:0005773(vacuole);GO:0005774(vacuolar membrane);GO:0005829(cytosol);GO:0005840(ribosome);GO:0005886(plasma membrane);GO:0006412(translation);GO:0009506(plasmodesma);GO:0009507(chloroplast);GO:0009735(response to cytokinin);GO:0015934(large ribos…	03010(Ribosome);03010(Ribosome)	Ribosomal protein L4/L1 family [Arabidopsis thaliana]	36.3779	74.1718	38.5314	113.292	104.562	99.2335	0.470157	-1.08878	7.10984e-05	down	yes
AT1G26450	GO:0003674(molecular_function);GO:0005886(plasma membrane);GO:0008150(biological_process);GO:0031225(anchored component of membrane)	00500(Starch and sucrose metabolism)	Carbohydrate-binding X8 domain superfamily protein [Arabidopsis thaliana]	0.0001	0.178441	0.063109	1.86389	0.444674	1.55329	0.0625737	-3.9983	7.3047e-05	down	yes
AT3G03920	GO:0003723(RNA binding);GO:0005634(nucleus);GO:0005730(nucleolus);GO:0005829(cytosol);GO:0009535(chloroplast thylakoid membrane)	03008(Ribosome biogenesis in eukaryotes)	H/ACA ribonucleoprotein complex, subunit Gar1/Naf1 protein [Arabidopsis thaliana]	24.2228	30.8902	16.3272	60.4644	51.5241	36.9961	0.479513	-1.06036	7.37339e-05	down	yes
AT5G57240	GO:0005634(nucleus);GO:0006869(lipid transport);GO:0008142(oxysterol binding);GO:0008202(steroid metabolic process);GO:0008289(lipid binding);GO:0008289(lipid binding)	NA	OSBP(oxysterol binding protein)-related protein 4C [Arabidopsis thaliana]	0.305955	0.191543	0.451701	5.25237	1.10834	1.07257	0.127696	-2.96922	7.71122e-05	down	yes
AT4G39330	GO:0005737(cytoplasm);GO:0008270(zinc ion binding);GO:0009735(response to cytokinin);GO:0009809(lignin biosynthetic process);GO:0045551(cinnamyl-alcohol dehydrogenase activity);GO:0048046(apoplast);GO:0052747(sinapyl alcohol dehydrogenase activity);GO:0055114(oxidation-reduction process);GO:0055114(oxidation-reduction process)	00940(Phenylpropanoid biosynthesis);00940(Phenylpropanoid biosynthesis)	cinnamyl alcohol dehydrogenase 9 [Arabidopsis thaliana]	32.5956	84.3008	43.5048	125.956	132.645	107.343	0.438322	-1.18994	7.73197e-05	down	yes
AT1G57660	GO:0003735(structural constituent of ribosome);GO:0005737(cytoplasm);GO:0005840(ribosome);GO:0006412(translation)	03010(Ribosome)	Translation protein SH3-like family protein [Arabidopsis thaliana]	40.1546	68.8643	37.3668	112.504	95.1487	90.6676	0.490699	-1.02709	7.88386e-05	down	yes
AT1G79150	GO:0005634(nucleus);GO:0008150(biological_process)	NA	binding protein [Arabidopsis thaliana]	2.03983	3.51297	0.989317	7.23244	7.91026	4.3173	0.336183	-1.57268	7.90456e-05	down	yes
AT4G16720	GO:0003735(structural constituent of ribosome);GO:0005737(cytoplasm);GO:0005774(vacuolar membrane);GO:0005794(Golgi apparatus);GO:0005829(cytosol);GO:0005840(ribosome);GO:0005886(plasma membrane);GO:0006412(translation);GO:0022625(cytosolic large ribosomal subunit);GO:0022626(cytosolic ribosome)	03010(Ribosome)	unnamed protein product, partial [Brassica oleracea]	56.4919	90.4043	52.4503	144.884	144.389	111.343	0.497599	-1.00694	7.93262e-05	down	yes
AT3G06700	GO:0002181(cytoplasmic translation);GO:0003735(structural constituent of ribosome);GO:0005730(nucleolus);GO:0005737(cytoplasm);GO:0005840(ribosome);GO:0006412(translation);GO:0022625(cytosolic large ribosomal subunit);GO:0042254(ribosome biogenesis);GO:0042254(ribosome biogenesis)	03010(Ribosome);03010(Ribosome)	hypothetical protein AXX17_AT3G06560 [Arabidopsis thaliana];Ribosomal L29e protein family [Arabidopsis thaliana]	72.3371	129.623	73.5917	205.47	199.583	159.916	0.487728	-1.03585	8.07677e-05	down	yes
AT5G58420	GO:0003735(structural constituent of ribosome);GO:0005730(nucleolus);GO:0005737(cytoplasm);GO:0005794(Golgi apparatus);GO:0005829(cytosol);GO:0006412(translation);GO:0016020(membrane);GO:0019843(rRNA binding);GO:0022626(cytosolic ribosome);GO:0022627(cytosolic small ribosomal subunit)	03010(Ribosome)	hypothetical protein EUTSA_v10014163mg [Eutrema salsugineum]	27.1483	54.0776	30.5732	76.9639	76.3199	75.9437	0.487721	-1.03587	8.11618e-05	down	yes
AT2G27840	GO:0004407(histone deacetylase activity);GO:0005634(nucleus);GO:0005730(nucleolus);GO:0006351(transcription, DNA-templated);GO:0006355(regulation of transcription, DNA-templated);GO:0010162(seed dormancy process);GO:0016569(covalent chromatin modification);GO:0016787(hydrolase activity);GO:0030422(production of siRNA involved in RNA interference);GO:0030422(production of siRNA involved in RNA int…	NA	histone deacetylase-related / HD-like protein [Arabidopsis thaliana]	4.6879	7.05189	3.63499	14.2244	20.7421	7.4434	0.362528	-1.46384	8.21447e-05	down	yes
AT2G39800	GO:0004349(glutamate 5-kinase activity);GO:0004350(glutamate-5-semialdehyde dehydrogenase activity);GO:0005524(ATP binding);GO:0005737(cytoplasm);GO:0005739(mitochondrion);GO:0006561(proline biosynthetic process);GO:0006979(response to oxidative stress);GO:0009269(response to desiccation);GO:0009414(response to water deprivation);GO:0009507(chloroplast);GO:0009555(pollen development);GO:0009651(r…	00330(Arginine and proline metabolism);00330(Arginine and proline metabolism)	putative delta-1-pyrroline 5-carboxylase synthetase P5C1 [Arabidopsis thaliana];delta1-pyrroline-5-carboxylate synthase 1 [Arabidopsis thaliana]	31.5713	36.8301	42.881	65.9003	120.714	60.5454	0.450245	-1.15122	8.35256e-05	down	yes
AT1G49410	GO:0003674(molecular_function);GO:0005739(mitochondrion);GO:0005742(mitochondrial outer membrane translocase complex);GO:0015031(protein transport);GO:0016021(integral component of membrane)	NA	translocase of the outer mitochondrial membrane 6 [Arabidopsis thaliana]	12.6647	18.4424	14.0565	39.3892	29.8003	24.4486	0.48232	-1.05194	8.44425e-05	down	yes
AT1G14980	GO:0005507(copper ion binding);GO:0005524(ATP binding);GO:0005737(cytoplasm);GO:0005739(mitochondrion);GO:0005759(mitochondrial matrix);GO:0006457(protein folding);GO:0006986(response to unfolded protein);GO:0009408(response to heat);GO:0051082(unfolded protein binding);GO:0051085(chaperone cofactor-dependent protein refolding);GO:0051087(chaperone binding);GO:0051087(chaperone binding)	NA	chaperonin 10 [Arabidopsis thaliana]	15.9711	28.5287	14.7307	48.9518	37.9971	34.1212	0.489224	-1.03143	8.64014e-05	down	yes
AT2G47610	GO:0003735(structural constituent of ribosome);GO:0005730(nucleolus);GO:0005737(cytoplasm);GO:0005774(vacuolar membrane);GO:0005829(cytosol);GO:0006412(translation);GO:0009506(plasmodesma);GO:0009507(chloroplast);GO:0022625(cytosolic large ribosomal subunit);GO:0022626(cytosolic ribosome)	03010(Ribosome)	Ribosomal protein L7Ae/L30e/S12e/Gadd45 family protein [Arabidopsis thaliana]	58.129	110.665	57.6561	165.95	150.896	152.241	0.482747	-1.05066	9.02647e-05	down	yes
AT4G29020	GO:0003674(molecular_function);GO:0008150(biological_process);GO:0008150(biological_process)	NA	glycine-rich protein [Arabidopsis thaliana]	0.0001	0.439907	0.16126	1.89663	0.476884	19.0175	0.0281084	-5.15286	9.12632e-05	down	yes
AT5G39740	GO:0000027(ribosomal large subunit assembly);GO:0003735(structural constituent of ribosome);GO:0005730(nucleolus);GO:0005737(cytoplasm);GO:0005773(vacuole);GO:0005794(Golgi apparatus);GO:0005829(cytosol);GO:0005840(ribosome);GO:0005886(plasma membrane);GO:0006412(translation);GO:0008097(5S rRNA binding);GO:0008283(cell proliferation);GO:0009965(leaf morphogenesis);GO:0022625(cytosolic large ribos…	03010(Ribosome);03010(Ribosome)	ribosomal protein L5 B [Arabidopsis thaliana]	70.9711	126.575	60.636	198.191	176.851	167.349	0.476007	-1.07095	9.14998e-05	down	yes
AT2G01010	GO:0003674(molecular_function);GO:0005575(cellular_component);GO:0008150(biological_process)	NA	PREDICTED: uncharacterized protein LOC103956333 [Pyrus x bretschneideri]	588.417	190.84	320.645	4906.58	556.253	903.131	0.172779	-2.533	9.73882e-05	down	yes
AT2G04530	GO:0005634(nucleus);GO:0008033(tRNA processing);GO:0009507(chloroplast);GO:0034414(tRNA 3'-trailer cleavage, endonucleolytic);GO:0042780(tRNA 3'-end processing);GO:0042781(3'-tRNA processing endoribonuclease activity);GO:0046872(metal ion binding)	03013(RNA transport)	Metallo-hydrolase/oxidoreductase superfamily protein [Arabidopsis thaliana]	2.98365	8.31876	2.86305	15.4916	9.68363	14.1236	0.360455	-1.47211	0.000100462	down	yes
AT3G52170	GO:0003677(DNA binding);GO:0008150(biological_process);GO:0008150(biological_process)	NA	DNA binding protein [Arabidopsis thaliana]	1.92832	4.59224	2.60836	8.62742	6.78174	7.04917	0.406483	-1.29873	0.000101772	down	yes
AT3G46080	GO:0003676(nucleic acid binding);GO:0003700(DNA binding transcription factor activity);GO:0005634(nucleus);GO:0006351(transcription, DNA-templated);GO:0006355(regulation of transcription, DNA-templated);GO:0008270(zinc ion binding);GO:0010200(response to chitin);GO:0046872(metal ion binding)	NA	C2H2-type zinc finger family protein [Arabidopsis thaliana]	0.164754	0.234728	0.0001	1.63854	1.63814	1.11311	0.0910253	-3.45759	0.00010247	down	yes
AT3G03060	GO:0005524(ATP binding);GO:0005618(cell wall);GO:0005886(plasma membrane);GO:0008270(zinc ion binding);GO:0009505(plant-type cell wall);GO:0016787(hydrolase activity);GO:0016887(ATPase activity)	NA	P-loop containing nucleoside triphosphate hydrolases superfamily protein [Arabidopsis thaliana]	0.702826	0.980327	0.34206	2.50303	2.86375	2.2451	0.26606	-1.91018	0.000102841	down	yes
AT5G20160	GO:0000398(mRNA splicing, via spliceosome);GO:0003723(RNA binding);GO:0005634(nucleus);GO:0005730(nucleolus);GO:0046540(U4/U6 x U5 tri-snRNP complex);GO:0071011(precatalytic spliceosome);GO:0005829(cytosol);GO:0032040(small-subunit processome);GO:0032040(small-subunit processome)	03040(Spliceosome);03008(Ribosome biogenesis in eukaryotes);03008(Ribosome biogenesis in eukaryotes)	Ribosomal protein L7Ae/L30e/S12e/Gadd45 family protein [Arabidopsis thaliana]	8.44199	15.7401	9.5177	26.7711	43.2964	14.6671	0.39771	-1.33021	0.000109281	down	yes
AT4G15000	GO:0003735(structural constituent of ribosome);GO:0005622(intracellular);GO:0005737(cytoplasm);GO:0005829(cytosol);GO:0005840(ribosome);GO:0006412(translation);GO:0022625(cytosolic large ribosomal subunit);GO:0022626(cytosolic ribosome);GO:0022626(cytosolic ribosome)	03010(Ribosome);03010(Ribosome)	Ribosomal L27e protein family [Arabidopsis thaliana]	55.323	101.634	54.9845	158.892	129.908	140.034	0.494227	-1.01675	0.000109602	down	yes
AT5G54190	GO:0005515(protein binding);GO:0009507(chloroplast);GO:0009534(chloroplast thylakoid);GO:0009640(photomorphogenesis);GO:0009647(skotomorphogenesis);GO:0009723(response to ethylene);GO:0009941(chloroplast envelope);GO:0015979(photosynthesis);GO:0015995(chlorophyll biosynthetic process);GO:0016491(oxidoreductase activity);GO:0016630(protochlorophyllide reductase activity);GO:0055114(oxidation-reduc…	00860(Porphyrin and chlorophyll metabolism);00860(Porphyrin and chlorophyll metabolism)	protochlorophyllide oxidoreductase A [Arabidopsis thaliana];NADPH:protochlorophyllide oxidoreductase A [Arabidopsis thaliana]	14.9224	24.0232	12.3584	70.4095	17.7055	62.7688	0.340023	-1.5563	0.000115257	down	yes
AT3G03630	GO:0004124(cysteine synthase activity);GO:0005739(mitochondrion);GO:0006535(cysteine biosynthetic process from serine);GO:0009507(chloroplast);GO:0009543(chloroplast thylakoid lumen);GO:0009643(photosynthetic acclimation);GO:0010310(regulation of hydrogen peroxide metabolic process);GO:0015979(photosynthesis);GO:0016740(transferase activity);GO:0019344(cysteine biosynthetic process);GO:0030170(py…	00270(Cysteine and methionine metabolism)	cysteine synthase 26 [Arabidopsis thaliana]	6.85844	14.166	4.3734	26.9999	16.3937	20.1589	0.399636	-1.32324	0.000116865	down	yes
AT3G62870	GO:0003735(structural constituent of ribosome);GO:0005737(cytoplasm);GO:0005774(vacuolar membrane);GO:0005794(Golgi apparatus);GO:0005829(cytosol);GO:0006412(translation);GO:0016020(membrane);GO:0022625(cytosolic large ribosomal subunit);GO:0022626(cytosolic ribosome)	03010(Ribosome)	Ribosomal protein L7Ae/L30e/S12e/Gadd45 family protein [Arabidopsis thaliana]	70.9093	119.851	61.6649	200.302	173.306	146.293	0.485525	-1.04238	0.000118921	down	yes
AT2G04030	GO:0005515(protein binding);GO:0005524(ATP binding);GO:0005739(mitochondrion);GO:0005774(vacuolar membrane);GO:0005829(cytosol);GO:0006457(protein folding);GO:0009408(response to heat);GO:0009414(response to water deprivation);GO:0009507(chloroplast);GO:0009536(plastid);GO:0009570(chloroplast stroma);GO:0009651(response to salt stress);GO:0009704(de-etiolation);GO:0009793(embryo development endin…	04141(Protein processing in endoplasmic reticulum);04626(Plant-pathogen interaction);04626(Plant-pathogen interaction)	Chaperone protein htpG family protein [Arabidopsis thaliana]	12.9647	47.7349	11.7527	83.021	61.5969	72.0411	0.334407	-1.58032	0.000120464	down	yes
AT3G09600	GO:0003677(DNA binding);GO:0003700(DNA binding transcription factor activity);GO:0005634(nucleus);GO:0006351(transcription, DNA-templated);GO:0006355(regulation of transcription, DNA-templated);GO:0009651(response to salt stress);GO:0009723(response to ethylene);GO:0009733(response to auxin);GO:0009737(response to abscisic acid);GO:0009739(response to gibberellin);GO:0009751(response to salicylic…	04712(Circadian rhythm - plant);04712(Circadian rhythm - plant)	Homeodomain-like superfamily protein [Arabidopsis thaliana]	2.60811	1.28539	3.6321	6.85324	10.1172	5.02317	0.342173	-1.5472	0.000123724	down	yes
AT2G37040	GO:0005515(protein binding);GO:0005737(cytoplasm);GO:0006559(L-phenylalanine catabolic process);GO:0006952(defense response);GO:0006979(response to oxidative stress);GO:0009555(pollen development);GO:0009611(response to wounding);GO:0009699(phenylpropanoid biosynthetic process);GO:0009800(cinnamic acid biosynthetic process);GO:0009819(drought recovery);GO:0010224(response to UV-B);GO:0045548(phen…	00360(Phenylalanine metabolism);00940(Phenylpropanoid biosynthesis)	PHE ammonia lyase 1 [Arabidopsis thaliana]	3.50383	7.20301	5.71854	11.9999	8.61858	14.3489	0.469734	-1.09008	0.000124003	down	yes
AT1G64980	GO:0005634(nucleus);GO:0005829(cytosol);GO:0007338(single fertilization);GO:0009846(pollen germination);GO:0009860(pollen tube growth);GO:0016740(transferase activity);GO:0016740(transferase activity)	NA	Nucleotide-diphospho-sugar transferases superfamily protein [Arabidopsis thaliana]	13.2625	14.1183	15.7191	48.4648	15.4945	41.316	0.409402	-1.28841	0.000125089	down	yes
AT1G10640	GO:0004650(polygalacturonase activity);GO:0005576(extracellular region);GO:0005975(carbohydrate metabolic process)	00040(Pentose and glucuronate interconversions)	Pectin lyase-like superfamily protein [Arabidopsis thaliana]	0.040665	2.2617	0.805424	7.77287	5.29844	13.2433	0.118101	-3.08191	0.000126757	down	yes
AT1G26880	GO:0003735(structural constituent of ribosome);GO:0005730(nucleolus);GO:0005737(cytoplasm);GO:0005840(ribosome);GO:0006412(translation);GO:0009507(chloroplast);GO:0042254(ribosome biogenesis);GO:0003674(molecular_function);GO:0005634(nucleus);GO:0005634(nucleus)	03010(Ribosome);03010(Ribosome)	Ribosomal protein L34e superfamily protein [Arabidopsis thaliana];FBD, F-box and Leucine Rich Repeat domains containing protein [Arabidopsis thaliana]	16.9708	32.18	17.5386	51.6241	50.4989	35.9719	0.482924	-1.05013	0.00012817	down	yes
AT3G22100	GO:0003677(DNA binding);GO:0003700(DNA binding transcription factor activity);GO:0005634(nucleus);GO:0006355(regulation of transcription, DNA-templated);GO:0046983(protein dimerization activity)	NA	basic helix-loop-helix (bHLH) DNA-binding superfamily protein [Arabidopsis thaliana]	0.177722	0.363797	0.17851	1.72194	2.12964	1.02743	0.147577	-2.76046	0.000129096	down	yes
AT1G48570	GO:0009507(chloroplast);GO:0046872(metal ion binding)	NA	hypothetical protein AT1G48560 [Arabidopsis thaliana]	3.8033	7.42564	3.33966	13.1401	8.87461	9.74768	0.458674	-1.12446	0.000134474	down	yes
AT1G51140	GO:0001046(core promoter sequence-specific DNA binding);GO:0001228(transcriptional activator activity, RNA polymerase II transcription regulatory region sequence-specific DNA binding);GO:0003677(DNA binding);GO:0003700(DNA binding transcription factor activity);GO:0005515(protein binding);GO:0005634(nucleus);GO:0006355(regulation of transcription, DNA-templated);GO:0006366(transcription by RNA po…	NA	basic helix-loop-helix (bHLH) DNA-binding superfamily protein [Arabidopsis thaliana]	1.93076	5.61476	4.25568	9.80113	10.7236	9.09707	0.398395	-1.32773	0.000135067	down	yes
AT2G37770	GO:0004032(alditol:NADP+ 1-oxidoreductase activity);GO:0004033(aldo-keto reductase (NADP) activity);GO:0005737(cytoplasm);GO:0008106(alcohol dehydrogenase (NADP+) activity);GO:0009409(response to cold);GO:0009414(response to water deprivation);GO:0009507(chloroplast);GO:0009636(response to toxic substance);GO:0009651(response to salt stress);GO:0016229(steroid dehydrogenase activity);GO:0016491(o…	00010(Glycolysis / Gluconeogenesis);00040(Pentose and glucuronate interconversions);00561(Glycerolipid metabolism);00561(Glycerolipid metabolism)	NAD(P)-linked oxidoreductase superfamily protein [Arabidopsis thaliana]	0.0612414	0.248148	0.0001	2.09698	4.3699	0.274522	0.0459088	-4.44509	0.000137072	down	yes
AT1G31860	GO:0000105(histidine biosynthetic process);GO:0004635(phosphoribosyl-AMP cyclohydrolase activity);GO:0004636(phosphoribosyl-ATP diphosphatase activity);GO:0005524(ATP binding);GO:0009507(chloroplast);GO:0009570(chloroplast stroma);GO:0009570(chloroplast stroma)	00340(Histidine metabolism);00340(Histidine metabolism)	histidine biosynthesis bifunctional protein (HISIE) [Arabidopsis thaliana]	4.01265	7.52618	4.9338	12.7537	10.1364	11.3195	0.48152	-1.05433	0.000141567	down	yes
AT3G50800	GO:0003674(molecular_function);GO:0005575(cellular_component)	NA	hypothetical protein AT3G50800 [Arabidopsis thaliana]	5.99394	6.46156	1.42692	14.5535	8.97544	32.68	0.246979	-2.01754	0.000143567	down	yes
AT4G28510	GO:0005739(mitochondrion);GO:0005747(mitochondrial respiratory chain complex I);GO:0005774(vacuolar membrane);GO:0016021(integral component of membrane)	NA	prohibitin 1 [Arabidopsis thaliana]	10.2995	10.8142	5.33401	22.3711	25.0872	13.0068	0.437403	-1.19296	0.00014643	down	yes
AT5G15550	GO:0000166(nucleotide binding);GO:0000460(maturation of 5.8S rRNA);GO:0000470(maturation of LSU-rRNA);GO:0005515(protein binding);GO:0005634(nucleus);GO:0005654(nucleoplasm);GO:0005730(nucleolus);GO:0005829(cytosol);GO:0005834(heterotrimeric G-protein complex);GO:0009506(plasmodesma);GO:0030687(preribosome, large subunit precursor);GO:0070545(PeBoW complex);GO:0080008(Cul4-RING E3 ubiquitin ligas…	NA	Transducin/WD40 repeat-like superfamily protein [Arabidopsis thaliana]	3.46025	4.27466	1.83507	8.58952	11.6199	5.20378	0.376576	-1.40899	0.000148245	down	yes
AT5G45775	GO:0000027(ribosomal large subunit assembly);GO:0003723(RNA binding);GO:0003735(structural constituent of ribosome);GO:0005737(cytoplasm);GO:0005773(vacuole);GO:0005794(Golgi apparatus);GO:0005829(cytosol);GO:0006412(translation);GO:0016020(membrane);GO:0022625(cytosolic large ribosomal subunit);GO:0022625(cytosolic large ribosomal subunit)	03010(Ribosome);03010(Ribosome)	BnaA02g24100D [Brassica napus];ribosomal protein L16 [Arabidopsis thaliana]	20.5183	35.3725	13.5302	58.5289	48.3851	41.9865	0.466224	-1.1009	0.000153033	down	yes
AT3G46670	GO:0005634(nucleus);GO:0008152(metabolic process);GO:0008194(UDP-glycosyltransferase activity);GO:0016757(transferase activity, transferring glycosyl groups);GO:0043231(intracellular membrane-bounded organelle);GO:0080043(quercetin 3-O-glucosyltransferase activity);GO:0080044(quercetin 7-O-glucosyltransferase activity)	00908(Zeatin biosynthesis)	UDP-glucosyl transferase 76E11 [Arabidopsis thaliana]	2.74778	4.46522	2.45609	6.84433	7.56053	8.01683	0.431238	-1.21344	0.000156582	down	yes
AT2G41650	GO:0003674(molecular_function);GO:0008150(biological_process);GO:0009507(chloroplast)	NA	hypothetical protein, partial [Arabidopsis thaliana]	8.95717	5.61496	8.66982	17.4471	17.0328	13.0272	0.489232	-1.03141	0.000161471	down	yes
AT1G16350	GO:0003938(IMP dehydrogenase activity);GO:0005829(cytosol);GO:0006177(GMP biosynthetic process);GO:0009735(response to cytokinin);GO:0046872(metal ion binding);GO:0055114(oxidation-reduction process)	00230(Purine metabolism)	Aldolase-type TIM barrel family protein [Arabidopsis thaliana]	11.1347	21.7124	11.0064	33.2328	25.5319	29.121	0.498984	-1.00293	0.000164694	down	yes
AT4G05410	GO:0000166(nucleotide binding);GO:0000266(mitochondrial fission);GO:0003676(nucleic acid binding);GO:0005680(anaphase-promoting complex);GO:0005730(nucleolus);GO:0005732(small nucleolar ribonucleoprotein complex);GO:0005737(cytoplasm);GO:0006364(rRNA processing);GO:0009553(embryo sac development);GO:0009793(embryo development ending in seed dormancy);GO:0030515(snoRNA binding);GO:0032040(small-su…	NA	Transducin/WD40 repeat-like superfamily protein [Arabidopsis thaliana]	1.59698	3.14573	1.43634	6.52368	10.4562	2.98398	0.309511	-1.69194	0.00016867	down	yes
AT5G17330	GO:0004351(glutamate decarboxylase activity);GO:0005516(calmodulin binding);GO:0005829(cytosol);GO:0006536(glutamate metabolic process);GO:0030170(pyridoxal phosphate binding);GO:0046686(response to cadmium ion)	00650(Butanoate metabolism);00250(Alanine, aspartate and glutamate metabolism);00410(beta-Alanine metabolism);00430(Taurine and hypotaurine metabolism)	glutamate decarboxylase [Arabidopsis thaliana]	0.089626	0.630321	0.616956	4.43285	6.68402	0.492309	0.115159	-3.1183	0.000170264	down	yes
ATCG00490	GO:0009536(plastid)	00630(Glyoxylate and dicarboxylate metabolism);00710(Carbon fixation in photosynthetic organisms)	ribulose-1,5-bisphosphate carboxylase/oxygenase large subunit [Arabidopsis thaliana]	34.7649	14.318	17.5829	251.925	32.4363	44.276	0.202855	-2.30148	0.000173966	down	yes
AT1G61570	GO:0005507(copper ion binding);GO:0005739(mitochondrion);GO:0005743(mitochondrial inner membrane);GO:0005758(mitochondrial intermembrane space);GO:0006626(protein targeting to mitochondrion);GO:0009507(chloroplast);GO:0015450(P-P-bond-hydrolysis-driven protein transmembrane transporter activity);GO:0042719(mitochondrial intermembrane space protein transporter complex);GO:0045039(protein import in…	NA	Unknown protein [Arabidopsis thaliana]	7.40807	11.4048	5.22123	19.7158	21.8283	14.9568	0.425375	-1.23319	0.000179898	down	yes
AT3G58660	GO:0000470(maturation of LSU-rRNA);GO:0005634(nucleus);GO:0005730(nucleolus);GO:0005829(cytosol);GO:0016020(membrane)	NA	Ribosomal protein L1p/L10e family [Arabidopsis thaliana]	6.31	9.49959	5.49441	15.3167	20.4248	10.35	0.46221	-1.11338	0.000189061	down	yes
AT5G65410	GO:0003677(DNA binding);GO:0003700(DNA binding transcription factor activity);GO:0005515(protein binding);GO:0005634(nucleus);GO:0006351(transcription, DNA-templated);GO:0006355(regulation of transcription, DNA-templated);GO:0010371(regulation of gibberellin biosynthetic process);GO:0010431(seed maturation);GO:0046872(metal ion binding)	NA	homeobox protein 25 [Arabidopsis thaliana]	2.7582	4.0633	3.36654	6.40318	8.00928	8.57751	0.443151	-1.17413	0.000204609	down	yes
AT2G42840	GO:0005576(extracellular region);GO:0005634(nucleus)	00230(Purine metabolism);00240(Pyrimidine metabolism);03020(RNA polymerase)	protodermal factor 1 [Arabidopsis thaliana]	0.123418	0.38343	0.0001	1.31046	0.428155	11.6439	0.0378815	-4.72236	0.000205581	down	yes
AT1G08610	GO:0005739(mitochondrion);GO:0008150(biological_process)	NA	Pentatricopeptide repeat (PPR) superfamily protein [Arabidopsis thaliana]	1.26848	3.07781	1.46785	6.25632	4.58202	4.67627	0.374753	-1.41599	0.000208728	down	yes
ATCG01180	GO:0009536(plastid)	00190(Oxidative phosphorylation);00195(Photosynthesis)	hypothetical protein DCAR_001521 [Daucus carota subsp. sativus]	466.11	149.074	138.529	3353.38	415.544	546.779	0.174645	-2.51751	0.000209315	down	yes
ATCG00950	GO:0009536(plastid)	00190(Oxidative phosphorylation);00195(Photosynthesis)	hypothetical protein DCAR_001521 [Daucus carota subsp. sativus]	465.558	148.644	138.815	3339	414.154	546.474	0.175135	-2.51346	0.000211193	down	yes
AT5G67330	GO:0005384(manganese ion transmembrane transporter activity);GO:0005737(cytoplasm);GO:0005773(vacuole);GO:0005774(vacuolar membrane);GO:0006828(manganese ion transport);GO:0006875(cellular metal ion homeostasis);GO:0006879(cellular iron ion homeostasis);GO:0009624(response to nematode);GO:0010039(response to iron ion);GO:0015103(inorganic anion transmembrane transporter activity);GO:0015691(cadmi…	NA	natural resistance associated macrophage protein 4 [Arabidopsis thaliana]	16.8574	12.9869	14.7008	45.1895	18.5994	33.7644	0.456624	-1.13092	0.000213099	down	yes
AT5G14580	GO:0000175(3'-5'-exoribonuclease activity);GO:0000957(mitochondrial RNA catabolic process);GO:0000963(mitochondrial RNA processing);GO:0003676(nucleic acid binding);GO:0003723(RNA binding);GO:0004654(polyribonucleotide nucleotidyltransferase activity);GO:0005739(mitochondrion);GO:0006364(rRNA processing);GO:0006397(mRNA processing);GO:0006402(mRNA catabolic process);GO:0008033(tRNA processing);GO…	00230(Purine metabolism);00240(Pyrimidine metabolism);03018(RNA degradation)	polyribonucleotide nucleotidyltransferase [Arabidopsis thaliana]	0.317334	0.973704	0.15967	2.63619	3.24697	1.0769	0.208433	-2.26234	0.000215842	down	yes
AT3G07430	GO:0003674(molecular_function);GO:0009507(chloroplast);GO:0009535(chloroplast thylakoid membrane);GO:0009793(embryo development ending in seed dormancy);GO:0009941(chloroplast envelope);GO:0010020(chloroplast fission);GO:0016021(integral component of membrane);GO:0042651(thylakoid membrane);GO:0090143(nucleoid organization)	NA	YGGT family protein [Arabidopsis thaliana]	12.1949	34.5291	13.0692	55.7681	39.5287	43.4436	0.430972	-1.21433	0.000219084	down	yes
AT3G23830	GO:0003690(double-stranded DNA binding);GO:0003697(single-stranded DNA binding);GO:0003723(RNA binding);GO:0005739(mitochondrion);GO:0006970(response to osmotic stress);GO:0009409(response to cold);GO:0009414(response to water deprivation);GO:0009651(response to salt stress);GO:1900864(mitochondrial RNA modification);GO:1900864(mitochondrial RNA modification)	03010(Ribosome);03010(Ribosome)	hypothetical protein CARUB_v10014791mg, partial [Capsella rubella]	3.14923	6.42174	2.3223	14.4463	12.2776	7.23288	0.350247	-1.51355	0.000219538	down	yes
AT1G70600	GO:0003735(structural constituent of ribosome);GO:0005737(cytoplasm);GO:0005829(cytosol);GO:0005840(ribosome);GO:0006412(translation);GO:0009506(plasmodesma);GO:0016020(membrane);GO:0022625(cytosolic large ribosomal subunit);GO:0022626(cytosolic ribosome)	03010(Ribosome)	hypothetical protein EUTSA_v10019240mg [Eutrema salsugineum]	41.4525	91.8031	49.0859	132.694	124.95	112.225	0.49299	-1.02037	0.000220553	down	yes
AT4G16140	GO:0003674(molecular_function);GO:0008150(biological_process);GO:0031225(anchored component of membrane);GO:0031225(anchored component of membrane)	NA	proline-rich family protein [Arabidopsis thaliana]	0.668261	2.17295	0.310978	5.27602	3.16286	8.30046	0.18831	-2.40882	0.000222756	down	yes
AT4G27657	GO:0003674(molecular_function);GO:0005739(mitochondrion);GO:0008150(biological_process)	NA	hypothetical protein AT4G27657 [Arabidopsis thaliana]	14.8743	13.2118	3.32054	33.4035	23.0994	38.1938	0.331655	-1.59225	0.000226672	down	yes
AT3G14760	GO:0003674(molecular_function);GO:0008150(biological_process);GO:0016021(integral component of membrane)	NA	transmembrane protein [Arabidopsis thaliana]	3.9561	6.85443	5.18656	13.4617	9.03793	17.7662	0.397288	-1.33174	0.000232473	down	yes
AT5G61030	GO:0003697(single-stranded DNA binding);GO:0003723(RNA binding);GO:0005507(copper ion binding);GO:0005515(protein binding);GO:0005524(ATP binding);GO:0005739(mitochondrion);GO:0006397(mRNA processing);GO:0009409(response to cold);GO:0016554(cytidine to uridine editing);GO:0080156(mitochondrial mRNA modification);GO:0080156(mitochondrial mRNA modification)	03040(Spliceosome);03040(Spliceosome)	hypothetical protein CARUB_v10026886mg [Capsella rubella]	3.17065	6.50722	2.0226	13.2597	13.6475	6.26914	0.352675	-1.50359	0.000232751	down	yes
AT5G61310	GO:0004129(cytochrome-c oxidase activity);GO:0005739(mitochondrion);GO:0005746(mitochondrial respiratory chain);GO:0016021(integral component of membrane);GO:0016021(integral component of membrane)	NA	Cytochrome c oxidase subunit Vc family protein [Arabidopsis thaliana];PREDICTED: probable cytochrome c oxidase subunit 5C-3 [Camelina sativa]	2.95999	4.43806	2.93591	9.77726	9.97346	4.95343	0.418308	-1.25736	0.000241602	down	yes
AT2G32179	GO:0003674(molecular_function);GO:0008150(biological_process);GO:0009295(nucleoid);GO:0009507(chloroplast);GO:0009508(plastid chromosome);GO:0009508(plastid chromosome)	NA	plastid transcriptionally active 18 [Arabidopsis thaliana];unknown [Arabidopsis thaliana]	3.2734	4.37227	1.30642	11.7611	8.80803	6.4172	0.331727	-1.59193	0.00024762	down	yes
AT3G51870	GO:0005215(transporter activity);GO:0005739(mitochondrion);GO:0005743(mitochondrial inner membrane);GO:0006810(transport);GO:0006839(mitochondrial transport);GO:0009507(chloroplast);GO:0009624(response to nematode);GO:0009941(chloroplast envelope);GO:0031969(chloroplast membrane);GO:0055085(transmembrane transport)	NA	Mitochondrial substrate carrier family protein [Arabidopsis thaliana]	3.82347	8.9358	4.39083	13.5227	10.8388	13.8796	0.448473	-1.15691	0.000251825	down	yes
AT3G27280	GO:0005739(mitochondrion);GO:0005747(mitochondrial respiratory chain complex I);GO:0005773(vacuole);GO:0005774(vacuolar membrane);GO:0005794(Golgi apparatus);GO:0005886(plasma membrane);GO:0009505(plant-type cell wall);GO:0009507(chloroplast);GO:0016021(integral component of membrane);GO:0016021(integral component of membrane)	NA	prohibitin 4 [Arabidopsis thaliana]	6.01176	10.1685	3.28497	18.521	17.4948	11.3005	0.411384	-1.28144	0.000262743	down	yes
AT1G18540	GO:0003735(structural constituent of ribosome);GO:0005622(intracellular);GO:0005737(cytoplasm);GO:0005783(endoplasmic reticulum);GO:0005829(cytosol);GO:0005840(ribosome);GO:0005886(plasma membrane);GO:0006412(translation);GO:0009506(plasmodesma);GO:0009507(chloroplast);GO:0009735(response to cytokinin);GO:0016020(membrane);GO:0022625(cytosolic large ribosomal subunit);GO:0022626(cytosolic ribosom…	03010(Ribosome)	Ribosomal protein L6 family protein [Arabidopsis thaliana]	27.6963	68.682	28.1432	105.113	78.1758	91.5437	0.453082	-1.14216	0.000263977	down	yes
AT1G73120	GO:0003674(molecular_function);GO:0006979(response to oxidative stress)	NA	F-box/RNI superfamily protein [Arabidopsis thaliana]	0.342646	0.066506	0.784957	5.6617	5.84082	0.905368	0.0962379	-3.37725	0.000275399	down	yes
AT2G39460	GO:0000027(ribosomal large subunit assembly);GO:0003735(structural constituent of ribosome);GO:0006412(translation);GO:0022625(cytosolic large ribosomal subunit);GO:0022625(cytosolic large ribosomal subunit)	03010(Ribosome);03010(Ribosome)	hypothetical protein CARUB_v10024114mg [Capsella rubella];unnamed protein product [Brassica oleracea]	37.4363	81.5041	35.7461	124.444	96.9731	102.163	0.478048	-1.06477	0.000315128	down	yes
AT2G29090	GO:0004497(monooxygenase activity);GO:0005506(iron ion binding);GO:0009507(chloroplast);GO:0009639(response to red or far red light);GO:0009687(abscisic acid metabolic process);GO:0010114(response to red light);GO:0010268(brassinosteroid homeostasis);GO:0010295((+)-abscisic acid 8'-hydroxylase activity);GO:0016021(integral component of membrane);GO:0016125(sterol metabolic process);GO:0016132(bra…	00906(Carotenoid biosynthesis);00906(Carotenoid biosynthesis)	cytochrome P450, family 707, subfamily A, polypeptide 2 [Arabidopsis thaliana]	0.897721	0.792041	1.81275	2.30103	5.52428	3.65532	0.30508	-1.71274	0.000315556	down	yes
AT3G47640	GO:0003677(DNA binding);GO:0003700(DNA binding transcription factor activity);GO:0005515(protein binding);GO:0005634(nucleus);GO:0006351(transcription, DNA-templated);GO:0006355(regulation of transcription, DNA-templated);GO:0010106(cellular response to iron ion starvation);GO:0046983(protein dimerization activity);GO:0055072(iron ion homeostasis);GO:0055072(iron ion homeostasis)	NA	basic helix-loop-helix (bHLH) DNA-binding superfamily protein [Arabidopsis thaliana]	15.5066	13.087	13.3662	47.8259	15.1367	33.8408	0.433454	-1.20605	0.00031704	down	yes
AT5G25100	GO:0005739(mitochondrion);GO:0005768(endosome);GO:0005774(vacuolar membrane);GO:0005794(Golgi apparatus);GO:0005802(trans-Golgi network);GO:0009505(plant-type cell wall);GO:0016021(integral component of membrane);GO:0016021(integral component of membrane)	NA	Endomembrane protein 70 protein family [Arabidopsis thaliana]	8.29857	10.4593	5.58476	29.6882	27.7187	7.54008	0.374807	-1.41578	0.000317787	down	yes
AT1G10470	GO:0000156(phosphorelay response regulator activity);GO:0000160(phosphorelay signal transduction system);GO:0004674(protein serine/threonine kinase activity);GO:0005515(protein binding);GO:0005634(nucleus);GO:0005737(cytoplasm);GO:0006351(transcription, DNA-templated);GO:0006355(regulation of transcription, DNA-templated);GO:0007623(circadian rhythm);GO:0009735(response to cytokinin);GO:0009736(c…	04075(Plant hormone signal transduction);04075(Plant hormone signal transduction)	response regulator 4 [Arabidopsis thaliana]	21.1849	57.2711	25.9542	81.2373	70.9685	73.4909	0.462613	-1.11212	0.000318629	down	yes
AT1G77940	GO:0003735(structural constituent of ribosome);GO:0005737(cytoplasm);GO:0005829(cytosol);GO:0006412(translation);GO:0022625(cytosolic large ribosomal subunit);GO:0022626(cytosolic ribosome)	03010(Ribosome)	Ribosomal protein L7Ae/L30e/S12e/Gadd45 family protein [Arabidopsis thaliana]	48.0663	111.734	45.7563	170.913	120.163	150.914	0.46507	-1.10448	0.000330281	down	yes
AT5G25830	GO:0000977(RNA polymerase II regulatory region sequence-specific DNA binding);GO:0001085(RNA polymerase II transcription factor binding);GO:0001228(transcriptional activator activity, RNA polymerase II transcription regulatory region sequence-specific DNA binding);GO:0003682(chromatin binding);GO:0003700(DNA binding transcription factor activity);GO:0005634(nucleus);GO:0005667(transcription facto…	NA	GATA transcription factor 12 [Arabidopsis thaliana]	0.162079	0.881971	0.200746	3.76337	1.27885	2.68219	0.161151	-2.63352	0.00033069	down	yes
AT4G02400	GO:0003674(molecular_function);GO:0005634(nucleus);GO:0005730(nucleolus);GO:0006364(rRNA processing)	03008(Ribosome biogenesis in eukaryotes)	U3 ribonucleoprotein (Utp) family protein [Arabidopsis thaliana]	3.28299	5.23999	2.95988	9.76426	8.76681	5.58675	0.476115	-1.07062	0.000332689	down	yes
AT5G63140	GO:0003993(acid phosphatase activity);GO:0004722(protein serine/threonine phosphatase activity);GO:0005576(extracellular region);GO:0005737(cytoplasm);GO:0016311(dephosphorylation);GO:0046872(metal ion binding)	NA	purple acid phosphatase 29 [Arabidopsis thaliana]	1.70947	2.76708	1.26843	6.26369	3.37401	7.22987	0.340593	-1.55388	0.000357377	down	yes
AT1G23205	GO:0005576(extracellular region);GO:0043086(negative regulation of catalytic activity);GO:0046910(pectinesterase inhibitor activity)	00040(Pentose and glucuronate interconversions)	PREDICTED: 21 kDa protein-like [Camelina sativa]	0.847978	1.71911	0.550031	5.38033	1.80176	7.51276	0.212123	-2.23702	0.000373496	down	yes
ATCG00920	GO:0003674(molecular_function);GO:0005575(cellular_component);GO:0008150(biological_process)	00230(Purine metabolism);00240(Pyrimidine metabolism);03020(RNA polymerase)	hypothetical protein GOBAR_AA33653 [Gossypium barbadense]	736.088	217.603	195.042	5158.63	625.387	746.302	0.175907	-2.50711	0.000381283	down	yes
ATCG01210	GO:0003674(molecular_function);GO:0005575(cellular_component);GO:0008150(biological_process)	00230(Purine metabolism);00240(Pyrimidine metabolism);03020(RNA polymerase)	hypothetical protein GOBAR_AA33653 [Gossypium barbadense]	730.222	214.976	193.243	5119.47	619.208	741.626	0.175677	-2.509	0.000381298	down	yes
AT2G32530	GO:0000139(Golgi membrane);GO:0000271(polysaccharide biosynthetic process);GO:0000977(RNA polymerase II regulatory region sequence-specific DNA binding);GO:0005794(Golgi apparatus);GO:0005886(plasma membrane);GO:0009833(plant-type primary cell wall biogenesis);GO:0016021(integral component of membrane);GO:0016740(transferase activity);GO:0016757(transferase activity, transferring glycosyl groups)…	NA	cellulose synthase-like B3 [Arabidopsis thaliana]	1.4145	1.44561	1.86095	3.58024	5.06538	2.87499	0.409792	-1.28704	0.000399028	down	yes
AT1G02820	GO:0003674(molecular_function);GO:0005634(nucleus);GO:0005829(cytosol);GO:0009414(response to water deprivation);GO:0009507(chloroplast);GO:0009651(response to salt stress);GO:0009793(embryo development ending in seed dormancy)	NA	Late embryogenesis abundant 3 (LEA3) family protein [Arabidopsis thaliana]	2.0655	3.60329	4.12987	8.98609	28.1624	3.88971	0.238769	-2.06631	0.000412047	down	yes
AT5G04130	GO:0003677(DNA binding);GO:0003916(DNA topoisomerase activity);GO:0003918(DNA topoisomerase type II (ATP-hydrolyzing) activity);GO:0005524(ATP binding);GO:0005694(chromosome);GO:0005739(mitochondrion);GO:0006259(DNA metabolic process);GO:0006265(DNA topological change);GO:0007059(chromosome segregation);GO:0009295(nucleoid);GO:0046872(metal ion binding);GO:0046872(metal ion binding)	NA	DNA GYRASE B2 [Arabidopsis thaliana]	3.96635	5.73294	1.60113	10.1662	7.42082	9.36417	0.419293	-1.25397	0.000430738	down	yes
AT3G47540	GO:0000272(polysaccharide catabolic process);GO:0004568(chitinase activity);GO:0005576(extracellular region);GO:0006032(chitin catabolic process);GO:0006952(defense response);GO:0008061(chitin binding);GO:0016998(cell wall macromolecule catabolic process);GO:0016998(cell wall macromolecule catabolic process)	00520(Amino sugar and nucleotide sugar metabolism);00520(Amino sugar and nucleotide sugar metabolism)	Chitinase family protein [Arabidopsis thaliana]	5.34897	5.41683	7.59118	13.5447	12.6034	10.8093	0.496706	-1.00954	0.000430912	down	yes
AT1G72370	GO:0000028(ribosomal small subunit assembly);GO:0000447(endonucleolytic cleavage in ITS1 to separate SSU-rRNA from 5.8S rRNA and LSU-rRNA from tricistronic rRNA transcript (SSU-rRNA, 5.8S rRNA, LSU-rRNA));GO:0000461(endonucleolytic cleavage to generate mature 3'-end of SSU-rRNA from (SSU-rRNA, 5.8S rRNA, LSU-rRNA));GO:0003729(mRNA binding);GO:0003735(structural constituent of ribosome);GO:0005634…	03010(Ribosome);03010(Ribosome)	40s ribosomal protein SA [Arabidopsis thaliana]	67.5776	141.854	62.5753	204.861	163.053	185.668	0.491359	-1.02515	0.000460504	down	yes
AT2G35790	GO:0003674(molecular_function);GO:0005739(mitochondrion);GO:0008150(biological_process);GO:0016021(integral component of membrane)	NA	transmembrane protein [Arabidopsis thaliana]	6.20589	11.1336	5.14209	18.9155	17.444	13.2043	0.453589	-1.14054	0.00047698	down	yes
AT5G08620	GO:0003723(RNA binding);GO:0004004(ATP-dependent RNA helicase activity);GO:0005524(ATP binding);GO:0005634(nucleus);GO:0005730(nucleolus);GO:0005737(cytoplasm);GO:0008026(ATP-dependent helicase activity);GO:0009409(response to cold);GO:0009414(response to water deprivation);GO:0009651(response to salt stress);GO:0010501(RNA secondary structure unwinding)	NA	DEA(D/H)-box RNA helicase family protein [Arabidopsis thaliana]	4.81163	7.50813	3.29979	13.1123	10.872	8.67592	0.478244	-1.06418	0.000479453	down	yes
AT2G38995	GO:0004144(diacylglycerol O-acyltransferase activity);GO:0005634(nucleus);GO:0005783(endoplasmic reticulum);GO:0005789(endoplasmic reticulum membrane);GO:0005886(plasma membrane);GO:0010025(wax biosynthetic process);GO:0016021(integral component of membrane);GO:0019432(triglyceride biosynthetic process);GO:0045017(glycerolipid biosynthetic process);GO:0047196(long-chain-alcohol O-fatty-acyltransf…	00073(Cutin, suberine and wax biosynthesis);00073(Cutin, suberine and wax biosynthesis)	O-acyltransferase (WSD1-like) family protein [Arabidopsis thaliana]	1.04305	4.25824	1.93679	6.69302	5.77916	6.9686	0.372314	-1.42541	0.000489462	down	yes
AT3G10690	GO:0003677(DNA binding);GO:0003824(catalytic activity);GO:0003916(DNA topoisomerase activity);GO:0003918(DNA topoisomerase type II (ATP-hydrolyzing) activity);GO:0005524(ATP binding);GO:0005694(chromosome);GO:0005739(mitochondrion);GO:0006265(DNA topological change);GO:0006351(transcription, DNA-templated);GO:0006355(regulation of transcription, DNA-templated);GO:0009295(nucleoid);GO:0009507(chlo…	NA	DNA GYRASE A [Arabidopsis thaliana]	2.65788	6.56676	2.24711	11.8488	6.88819	7.93093	0.43017	-1.21702	0.000490354	down	yes
AT3G56990	GO:0003674(molecular_function);GO:0005634(nucleus);GO:0005730(nucleolus);GO:0009561(megagametogenesis);GO:0016021(integral component of membrane);GO:0080008(Cul4-RING E3 ubiquitin ligase complex);GO:0080008(Cul4-RING E3 ubiquitin ligase complex)	NA	embryo sac development arrest 7 [Arabidopsis thaliana]	2.30316	3.37117	2.16776	6.39377	5.77014	4.06019	0.483361	-1.04883	0.00050143	down	yes
AT4G15430	GO:0003674(molecular_function);GO:0005886(plasma membrane);GO:0006811(ion transport);GO:0016021(integral component of membrane);GO:0016021(integral component of membrane)	NA	ERD (early-responsive to dehydration stress) family protein [Arabidopsis thaliana]	0.4069	0.443906	0.101275	1.41037	1.50405	1.3464	0.22345	-2.16197	0.000508945	down	yes
AT5G20720	GO:0005507(copper ion binding);GO:0005515(protein binding);GO:0005516(calmodulin binding);GO:0005524(ATP binding);GO:0005739(mitochondrion);GO:0005759(mitochondrial matrix);GO:0005829(cytosol);GO:0006986(response to unfolded protein);GO:0009409(response to cold);GO:0009507(chloroplast);GO:0009535(chloroplast thylakoid membrane);GO:0009536(plastid);GO:0009570(chloroplast stroma);GO:0009579(thylako…	NA	chaperonin 20 [Arabidopsis thaliana]	127.325	345.191	134.492	462.211	385.348	481.555	0.456701	-1.13068	0.000520092	down	yes
AT1G56050	GO:0008150(biological_process);GO:0009507(chloroplast);GO:0009570(chloroplast stroma);GO:0016887(ATPase activity)	NA	GTP-binding protein-like protein [Arabidopsis thaliana]	7.41412	23.1012	10.0984	32.2895	24.2911	32.1553	0.457693	-1.12755	0.000552749	down	yes
AT3G27060	GO:0004748(ribonucleoside-diphosphate reductase activity, thioredoxin disulfide as acceptor);GO:0005634(nucleus);GO:0005737(cytoplasm);GO:0006260(DNA replication);GO:0006281(DNA repair);GO:0007275(multicellular organism development);GO:0009186(deoxyribonucleoside diphosphate metabolic process);GO:0009263(deoxyribonucleotide biosynthetic process);GO:0012501(programmed cell death);GO:0046872(metal …	00230(Purine metabolism);00240(Pyrimidine metabolism);00480(Glutathione metabolism)	Ferritin/ribonucleotide reductase-like family protein [Arabidopsis thaliana]	8.88317	16.5503	9.0597	39.3509	10.8102	37.1836	0.394909	-1.34041	0.000555729	down	yes
AT2G28000	GO:0005524(ATP binding);GO:0005739(mitochondrion);GO:0005829(cytosol);GO:0006457(protein folding);GO:0006458('de novo' protein folding);GO:0007005(mitochondrion organization);GO:0009507(chloroplast);GO:0009570(chloroplast stroma);GO:0009579(thylakoid);GO:0009658(chloroplast organization);GO:0009793(embryo development ending in seed dormancy);GO:0009941(chloroplast envelope);GO:0016020(membrane);G…	03018(RNA degradation)	chaperonin-60alpha [Arabidopsis thaliana]	38.0863	141.246	40.0668	203.741	152.553	207.141	0.389396	-1.36069	0.000569055	down	yes
AT3G01550	GO:0009507(chloroplast);GO:0015120(phosphoglycerate transmembrane transporter activity);GO:0015121(phosphoenolpyruvate:phosphate antiporter activity);GO:0015297(antiporter activity);GO:0015713(phosphoglycerate transmembrane transport);GO:0015714(phosphoenolpyruvate transport);GO:0016021(integral component of membrane);GO:0022857(transmembrane transporter activity);GO:0031969(chloroplast membrane)…	NA	phosphoenolpyruvate (pep)/phosphate translocator 2 [Arabidopsis thaliana]	5.07321	9.02101	5.11436	11.0364	10.8391	17.92	0.482683	-1.05085	0.000588272	down	yes
AT4G36580	GO:0005524(ATP binding);GO:0005739(mitochondrion);GO:0005886(plasma membrane);GO:0016887(ATPase activity)	NA	AAA-type ATPase family protein [Arabidopsis thaliana]	0.44697	0.49595	0.319464	2.14389	1.50953	1.14574	0.263043	-1.92663	0.000595942	down	yes
AT3G41979	NA	NA	hypothetical protein CICLE_v10029531mg [Citrus clementina]	484.482	281.147	238.988	2195.17	486.107	527.48	0.313086	-1.67537	0.000617849	down	yes
AT5G40460	GO:0004860(protein kinase inhibitor activity);GO:0005515(protein binding);GO:0005575(cellular_component);GO:0007049(cell cycle)	NA	cyclin-dependent kinase inhibitor SMR3-like protein [Arabidopsis thaliana]	0.137347	0.177765	0.132713	0.987721	0.463729	0.96059	0.185662	-2.42925	0.000645014	down	yes
AT1G72040	GO:0005524(ATP binding);GO:0005634(nucleus);GO:0006139(nucleobase-containing compound metabolic process);GO:0009157(deoxyribonucleoside monophosphate biosynthetic process);GO:0009165(nucleotide biosynthetic process);GO:0016310(phosphorylation);GO:0016773(phosphotransferase activity, alcohol group as acceptor);GO:0016787(hydrolase activity);GO:0019136(deoxynucleoside kinase activity)	00230(Purine metabolism);00240(Pyrimidine metabolism)	P-loop containing nucleoside triphosphate hydrolases superfamily protein [Arabidopsis thaliana]	5.67668	12.6954	4.83161	20.1339	12.7779	16.0076	0.474325	-1.07605	0.000678678	down	yes
AT3G52040	GO:0003674(molecular_function);GO:0008150(biological_process)	NA	2,3-bisphosphoglycerate-dependent phosphoglycerate mutase [Arabidopsis thaliana]	6.66705	15.5423	8.50564	21.7664	30.0856	19.3562	0.431341	-1.2131	0.000680802	down	yes
AT5G19300	GO:0005634(nucleus);GO:0008168(methyltransferase activity);GO:0032259(methylation)	NA	hypothetical protein AXX17_AT5G19180 [Arabidopsis thaliana]	2.05537	1.82728	0.631423	5.58526	7.10812	2.46867	0.297722	-1.74796	0.000681251	down	yes
AT3G51290	GO:0003677(DNA binding);GO:0005515(protein binding);GO:0005634(nucleus);GO:0006351(transcription, DNA-templated);GO:0006355(regulation of transcription, DNA-templated);GO:0010167(response to nitrate);GO:0015706(nitrate transport);GO:0071249(cellular response to nitrate);GO:0071705(nitrogen compound transport);GO:1901698(response to nitrogen compound);GO:0003924(GTPase activity);GO:0005525(GTP bin…	03050(Proteasome);03050(Proteasome)	pyridoxal-phosphate-dependent serine hydroxymethyltransferase, putative (DUF632) [Arabidopsis thaliana]	0.756362	1.36826	1.61335	3.38162	2.37412	3.46062	0.40558	-1.30194	0.000681856	down	yes
AT2G44040	GO:0008839(4-hydroxy-tetrahydrodipicolinate reductase);GO:0009089(lysine biosynthetic process via diaminopimelate);GO:0009507(chloroplast);GO:0009570(chloroplast stroma);GO:0055114(oxidation-reduction process);GO:0070402(NADPH binding)	00300(Lysine biosynthesis);00261(Monobactam biosynthesis)	Dihydrodipicolinate reductase, bacterial/plant [Arabidopsis thaliana]	4.51432	13.9104	4.30539	20.5052	13.8549	20.0369	0.417856	-1.25892	0.000682569	down	yes
AT1G31660	GO:0003674(molecular_function);GO:0005634(nucleus);GO:0006364(rRNA processing);GO:0009553(embryo sac development);GO:0009555(pollen development)	NA	bystin-like protein [Arabidopsis thaliana]	3.59917	6.68976	3.58141	9.5826	10.4574	8.28031	0.489767	-1.02983	0.00068376	down	yes
AT1G45110	GO:0008168(methyltransferase activity);GO:0032259(methylation)	NA	Tetrapyrrole (Corrin/Porphyrin) Methylase [Arabidopsis thaliana]	1.9873	1.74061	1.62968	5.996	4.3538	3.86376	0.376935	-1.40761	0.000692057	down	yes
AT5G26860	GO:0003697(single-stranded DNA binding);GO:0004176(ATP-dependent peptidase activity);GO:0005759(mitochondrial matrix);GO:0006515(protein quality control for misfolded or incompletely synthesized proteins);GO:0007005(mitochondrion organization);GO:0051131(chaperone-mediated protein complex assembly)	NA	lon protease 1 [Arabidopsis thaliana]	2.2011	3.927	1.27441	7.78361	5.69468	4.02509	0.422919	-1.24155	0.00069903	down	yes
AT1G80270	GO:0003677(DNA binding);GO:0003723(RNA binding);GO:0004519(endonuclease activity);GO:0005739(mitochondrion);GO:0009451(RNA modification);GO:0009941(chloroplast envelope);GO:0009941(chloroplast envelope)	NA	PENTATRICOPEPTIDE REPEAT 596 [Arabidopsis thaliana]	1.86731	3.1435	1.40844	5.8693	6.14747	3.34326	0.417919	-1.2587	0.000703664	down	yes
ATCG01170	NA	00190(Oxidative phosphorylation);00195(Photosynthesis)	unnamed protein product, partial [Brassica rapa]	4.09572	2.86612	1.62347	44.2039	6.1054	10.2683	0.141724	-2.81884	0.000714799	down	yes
AT3G55710	GO:0008152(metabolic process);GO:0008194(UDP-glycosyltransferase activity);GO:0016757(transferase activity, transferring glycosyl groups);GO:0043231(intracellular membrane-bounded organelle)	00908(Zeatin biosynthesis)	UDP-Glycosyltransferase superfamily protein [Arabidopsis thaliana]	0.051868	1.37539	0.330841	4.7629	0.882683	8.58405	0.123552	-3.01681	0.000717036	down	yes
AT1G55490	GO:0005515(protein binding);GO:0005524(ATP binding);GO:0005739(mitochondrion);GO:0005794(Golgi apparatus);GO:0005829(cytosol);GO:0005886(plasma membrane);GO:0006457(protein folding);GO:0007005(mitochondrion organization);GO:0008219(cell death);GO:0009409(response to cold);GO:0009507(chloroplast);GO:0009570(chloroplast stroma);GO:0009627(systemic acquired resistance);GO:0009941(chloroplast envelop…	03018(RNA degradation);03018(RNA degradation)	chaperonin 60 beta [Arabidopsis thaliana]	67.6264	211.102	70.1674	297.037	204.248	316.582	0.426592	-1.22907	0.000781022	down	yes
AT1G29250	GO:0003729(mRNA binding);GO:0005634(nucleus);GO:0005829(cytosol);GO:0005886(plasma membrane);GO:0008150(biological_process)	NA	Alba DNA/RNA-binding protein [Arabidopsis thaliana]	8.72995	17.5445	8.12658	28.306	23.7075	19.2907	0.482454	-1.05154	0.000799321	down	yes
AT1G03360	GO:0000176(nuclear exosome (RNase complex));GO:0000177(cytoplasmic exosome (RNase complex));GO:0000460(maturation of 5.8S rRNA);GO:0000467(exonucleolytic trimming to generate mature 3'-end of 5.8S rRNA from tricistronic rRNA transcript (SSU-rRNA, 5.8S rRNA, LSU-rRNA));GO:0003723(RNA binding);GO:0004527(exonuclease activity);GO:0005654(nucleoplasm);GO:0005730(nucleolus);GO:0005737(cytoplasm);GO:00…	03018(RNA degradation)	ribosomal RNA processing 4 [Arabidopsis thaliana]	2.06649	2.75958	2.46216	5.92715	7.59719	4.3552	0.40763	-1.29467	0.000809913	down	yes
AT5G08610	GO:0003723(RNA binding);GO:0004004(ATP-dependent RNA helicase activity);GO:0005524(ATP binding);GO:0005730(nucleolus);GO:0008026(ATP-dependent helicase activity);GO:0009507(chloroplast);GO:0010501(RNA secondary structure unwinding)	NA	P-loop containing nucleoside triphosphate hydrolases superfamily protein [Arabidopsis thaliana]	4.55404	18.3052	3.78351	32.8466	15.6425	28.0036	0.348305	-1.52158	0.000835538	down	yes
ATCG00960	NA	00190(Oxidative phosphorylation);00195(Photosynthesis)	unnamed protein product, partial [Brassica rapa]	4.0972	2.86612	1.62347	39.6332	6.1054	10.6384	0.15231	-2.71492	0.00084834	down	yes
AT4G35090	GO:0004096(catalase activity);GO:0005515(protein binding);GO:0005634(nucleus);GO:0005737(cytoplasm);GO:0005739(mitochondrion);GO:0005777(peroxisome);GO:0005829(cytosol);GO:0006979(response to oxidative stress);GO:0006995(cellular response to nitrogen starvation);GO:0008219(cell death);GO:0009409(response to cold);GO:0009416(response to light stimulus);GO:0009507(chloroplast);GO:0009514(glyoxysome…	00630(Glyoxylate and dicarboxylate metabolism);00380(Tryptophan metabolism);04016(MAPK signaling pathway - plant);04146(Peroxisome);04146(Peroxisome)	catalase 2 [Arabidopsis thaliana]	97.9386	104.21	140.845	185.385	565.544	144.133	0.383207	-1.38381	0.000875323	down	yes
AT3G17830	GO:0005524(ATP binding);GO:0006457(protein folding);GO:0009408(response to heat);GO:0009507(chloroplast);GO:0016021(integral component of membrane);GO:0031072(heat shock protein binding);GO:0046872(metal ion binding);GO:0051082(unfolded protein binding)	NA	Molecular chaperone Hsp40/DnaJ family protein [Arabidopsis thaliana]	0.893253	2.62404	1.00184	5.39969	3.29764	4.23802	0.349363	-1.5172	0.000892565	down	yes
AT1G63810	GO:0003723(RNA binding);GO:0005634(nucleus);GO:0005829(cytosol);GO:0006364(rRNA processing);GO:0006364(rRNA processing)	03008(Ribosome biogenesis in eukaryotes);03008(Ribosome biogenesis in eukaryotes)	nucleolar protein [Arabidopsis thaliana]	1.30575	2.72899	1.23571	3.51673	4.242	3.46885	0.469419	-1.09105	0.000926362	down	yes
AT1G18850	GO:0003674(molecular_function);GO:0005634(nucleus);GO:0005730(nucleolus);GO:0006364(rRNA processing);GO:0008150(biological_process)	NA	hypothetical protein AT1G18850 [Arabidopsis thaliana]	2.57656	3.06522	2.20089	5.19562	7.45822	4.72325	0.451322	-1.14777	0.000956749	down	yes
AT1G15250	GO:0003723(RNA binding);GO:0003729(mRNA binding);GO:0003735(structural constituent of ribosome);GO:0005737(cytoplasm);GO:0005840(ribosome);GO:0006412(translation);GO:0019843(rRNA binding);GO:0022625(cytosolic large ribosomal subunit);GO:0042254(ribosome biogenesis);GO:0046872(metal ion binding);GO:0046872(metal ion binding)	03010(Ribosome);03010(Ribosome)	60S ribosomal protein L37-1 [Arabidopsis lyrata subsp. lyrata]	10.6555	16.3562	10.0726	32.3451	25.6148	17.6509	0.490463	-1.02778	0.000962958	down	yes
AT4G28900	GO:0005739(mitochondrion)	00230(Purine metabolism);00240(Pyrimidine metabolism);03020(RNA polymerase)	putative protein [Arabidopsis thaliana]	0.08834	0.344361	0.166709	0.523643	0.773762	1.30928	0.229951	-2.1206	0.000963791	down	yes
AT4G29400	GO:0008150(biological_process)	NA	oxidoreductase/transition metal ion-binding protein (DUF3531) [Arabidopsis thaliana]	4.487	10.2778	4.43941	16.2565	11.108	14.1221	0.462904	-1.11122	0.000987045	down	yes
ATCG00270	GO:0009536(plastid)	00195(Photosynthesis)	unnamed protein product [Brassica oleracea]	4.12625	3.68687	3.82708	35.6686	5.25048	4.98806	0.25356	-1.9796	0.000993194	down	yes
AT4G34580	GO:0005215(transporter activity);GO:0005739(mitochondrion);GO:0006810(transport);GO:0008526(phosphatidylinositol transporter activity);GO:0009932(cell tip growth);GO:0010053(root epidermal cell differentiation);GO:0048768(root hair cell tip growth);GO:0048768(root hair cell tip growth)	00970(Aminoacyl-tRNA biosynthesis);00970(Aminoacyl-tRNA biosynthesis)	Sec14p-like phosphatidylinositol transfer family protein [Arabidopsis thaliana]	0.126917	0.269772	0.422948	2.00368	0.544196	1.58214	0.198459	-2.33309	0.00102695	down	yes
AT2G03090	GO:0005576(extracellular region);GO:0005618(cell wall);GO:0006949(syncytium formation);GO:0009664(plant-type cell wall organization);GO:0009826(unidimensional cell growth);GO:0009828(plant-type cell wall loosening);GO:0009831(plant-type cell wall modification involved in multidimensional cell growth);GO:0016020(membrane)	NA	hypothetical protein CARUB_v10017813mg, partial [Capsella rubella]	0.558692	2.2007	2.1789	6.99686	3.89402	4.96461	0.311456	-1.6829	0.00103293	down	yes
AT5G06550	GO:0000987(proximal promoter sequence-specific DNA binding);GO:0005634(nucleus);GO:0007166(cell surface receptor signaling pathway);GO:0010030(positive regulation of seed germination);GO:0043985(histone H4-R3 methylation)	NA	JMJ22 [Arabidopsis thaliana]	0.896536	2.15656	1.3821	5.35518	5.12512	2.32923	0.346241	-1.53015	0.00103864	down	yes
AT1G15420	GO:0003674(molecular_function);GO:0005634(nucleus);GO:0006364(rRNA processing);GO:0008150(biological_process);GO:0009506(plasmodesma);GO:0009506(plasmodesma)	03008(Ribosome biogenesis in eukaryotes);03008(Ribosome biogenesis in eukaryotes)	WD repeat protein [Arabidopsis thaliana]	4.30691	4.68234	5.1873	11.0108	10.7717	6.63711	0.49883	-1.00338	0.0010778	down	yes
ATCG00280	GO:0009536(plastid)	00195(Photosynthesis)	photosystem II CP43 reaction center protein (chloroplast) [Brassica oleracea var. italica]	11.0886	6.07039	7.07169	67.6903	11.1312	9.83689	0.273304	-1.87142	0.00108651	down	yes
AT5G64060	GO:0003677(DNA binding);GO:0003700(DNA binding transcription factor activity);GO:0005634(nucleus);GO:0006351(transcription, DNA-templated);GO:0006355(regulation of transcription, DNA-templated);GO:0007275(multicellular organism development)	03013(RNA transport);03015(mRNA surveillance pathway);03018(RNA degradation)	NAC domain containing protein 103 [Arabidopsis thaliana]	0.098833	0.0001	0.0001	0.882488	0.63581	0.165893	0.0588015	-4.088	0.00110938	down	yes
AT2G37180	GO:0005515(protein binding);GO:0005886(plasma membrane);GO:0005887(integral component of plasma membrane);GO:0006810(transport);GO:0006833(water transport);GO:0006970(response to osmotic stress);GO:0009269(response to desiccation);GO:0009414(response to water deprivation);GO:0015250(water channel activity);GO:0016020(membrane);GO:0034220(ion transmembrane transport);GO:0055085(transmembrane trans…	NA	Aquaporin-like superfamily protein [Arabidopsis thaliana]	2.91647	8.5525	5.88486	22.9542	18.2686	6.26413	0.365444	-1.45228	0.0011111	down	yes
AT5G10240	GO:0004066(asparagine synthase (glutamine-hydrolyzing) activity);GO:0004071(aspartate-ammonia ligase activity);GO:0005524(ATP binding);GO:0005829(cytosol);GO:0006529(asparagine biosynthetic process);GO:0006541(glutamine metabolic process);GO:0009646(response to absence of light);GO:0042803(protein homodimerization activity);GO:0070981(L-asparagine biosynthetic process);GO:0070981(L-asparagine bio…	00250(Alanine, aspartate and glutamate metabolism);00250(Alanine, aspartate and glutamate metabolism)	asparagine synthetase 3 [Arabidopsis thaliana]	2.4893	3.5546	2.02968	5.9352	4.83733	5.73669	0.489034	-1.03199	0.00112261	down	yes
AT5G66540	GO:0003674(molecular_function);GO:0005634(nucleus);GO:0005730(nucleolus);GO:0005829(cytosol);GO:0019013(viral nucleocapsid);GO:0019013(viral nucleocapsid)	03008(Ribosome biogenesis in eukaryotes);03008(Ribosome biogenesis in eukaryotes)	U3 small nucleolar ribonucleoprotein [Arabidopsis thaliana]	2.86089	4.72376	2.61609	8.26987	7.20169	5.32173	0.490578	-1.02745	0.00113439	down	yes
AT5G47500	GO:0005576(extracellular region);GO:0005618(cell wall);GO:0009505(plant-type cell wall);GO:0030599(pectinesterase activity);GO:0042545(cell wall modification);GO:0045330(aspartyl esterase activity);GO:0045490(pectin catabolic process)	00040(Pentose and glucuronate interconversions)	Pectin lyase-like superfamily protein [Arabidopsis thaliana]	0.911046	6.84341	5.31787	11.9752	9.54677	20.7125	0.309518	-1.6919	0.00114082	down	yes
AT2G37100	GO:0003677(DNA binding);GO:0005739(mitochondrion);GO:0051276(chromosome organization)	NA	protamine P1 family protein [Arabidopsis thaliana]	2.27331	4.08983	3.84242	9.31745	5.76008	7.19716	0.458168	-1.12605	0.00114167	down	yes
AT5G64310	GO:0005886(plasma membrane);GO:0031225(anchored component of membrane)	NA	arabinogalactan protein 1 [Arabidopsis thaliana]	4.21571	5.42989	2.68512	8.54459	6.80829	16.3394	0.389077	-1.36187	0.00115661	down	yes
AT3G21300	GO:0003723(RNA binding);GO:0005737(cytoplasm);GO:0006396(RNA processing);GO:0008173(RNA methyltransferase activity);GO:0009409(response to cold)	NA	unknown protein, partial [Arabidopsis thaliana]	0.745085	3.42055	0.731591	6.59424	2.96179	6.20837	0.310651	-1.68663	0.00115676	down	yes
AT5G52050	GO:0005770(late endosome);GO:0005886(plasma membrane);GO:0006855(drug transmembrane transport);GO:0009737(response to abscisic acid);GO:0010015(root morphogenesis);GO:0015297(antiporter activity);GO:0016021(integral component of membrane);GO:0031902(late endosome membrane);GO:0080168(abscisic acid transport);GO:0090440(abscisic acid transmembrane transporter activity);GO:2000070(regulation of res…	NA	MATE efflux family protein [Arabidopsis thaliana]	1.41402	0.943103	0.503896	1.90247	1.48525	8.46292	0.241424	-2.05036	0.00116101	down	yes
AT4G16630	GO:0003723(RNA binding);GO:0005524(ATP binding);GO:0005634(nucleus);GO:0008026(ATP-dependent helicase activity)	NA	DEA(D/H)-box RNA helicase family protein [Arabidopsis thaliana]	2.94115	4.15114	1.43479	7.36275	6.41607	4.84357	0.457894	-1.12692	0.00122649	down	yes
AT1G15870	GO:0003674(molecular_function);GO:0005739(mitochondrion);GO:0005759(mitochondrial matrix);GO:0008150(biological_process)	NA	Mitochondrial glycoprotein family protein [Arabidopsis thaliana]	0.204196	0.538562	0.164114	1.70556	1.84427	0.930983	0.20239	-2.30479	0.00124689	down	yes
AT5G27890	GO:0003674(molecular_function);GO:0005634(nucleus);GO:0008150(biological_process)	NA	hypothetical protein AT5G27890 [Arabidopsis thaliana]	0.153366	0.76979	0.458749	2.58744	1.08677	2.65699	0.218269	-2.19582	0.00124773	down	yes
AT5G17300	GO:0003677(DNA binding);GO:0003700(DNA binding transcription factor activity);GO:0005634(nucleus);GO:0006355(regulation of transcription, DNA-templated);GO:0007623(circadian rhythm);GO:0009734(auxin-activated signaling pathway);GO:0009851(auxin biosynthetic process);GO:0010600(regulation of auxin biosynthetic process);GO:0010600(regulation of auxin biosynthetic process)	04712(Circadian rhythm - plant);04712(Circadian rhythm - plant)	Homeodomain-like superfamily protein [Arabidopsis thaliana]	0.864093	1.24942	1.68288	3.71262	1.97257	5.0723	0.352907	-1.50264	0.00124833	down	yes
AT3G41768	GO:0003674(molecular_function);GO:0005575(cellular_component);GO:0008150(biological_process)	NA	PREDICTED: uncharacterized protein LOC103956333 [Pyrus x bretschneideri]	1424.86	638.979	571.092	7530.85	1110.12	1331.61	0.264218	-1.9202	0.00124922	down	yes
AT5G11240	GO:0000166(nucleotide binding);GO:0005634(nucleus);GO:0005730(nucleolus);GO:0006364(rRNA processing)	03008(Ribosome biogenesis in eukaryotes)	transducin family protein / WD-40 repeat family protein [Arabidopsis thaliana]	2.67562	2.59922	1.74367	4.88071	6.24496	3.71413	0.472952	-1.08023	0.00125041	down	yes
AT4G34290	GO:0003674(molecular_function);GO:0005634(nucleus);GO:0008150(biological_process)	NA	SWIB/MDM2 domain superfamily protein [Arabidopsis thaliana]	12.9351	42.7139	17.7769	61.6504	37.6444	60.0435	0.460818	-1.11773	0.00128975	down	yes
AT2G33210	GO:0005507(copper ion binding);GO:0005524(ATP binding);GO:0005737(cytoplasm);GO:0005739(mitochondrion);GO:0005774(vacuolar membrane);GO:0005829(cytosol);GO:0005886(plasma membrane);GO:0006458('de novo' protein folding);GO:0006954(inflammatory response);GO:0009507(chloroplast);GO:0009570(chloroplast stroma);GO:0009735(response to cytokinin);GO:0009941(chloroplast envelope);GO:0042026(protein refol…	03018(RNA degradation);03018(RNA degradation)	heat shock protein 60-2 [Arabidopsis thaliana]	4.17953	9.57659	2.62346	12.1017	13.5008	10.2139	0.45732	-1.12872	0.00131217	down	yes
AT5G17780	GO:0005576(extracellular region);GO:0005618(cell wall);GO:0005737(cytoplasm);GO:0005886(plasma membrane);GO:0010224(response to UV-B);GO:0016787(hydrolase activity);GO:0071555(cell wall organization);GO:0071555(cell wall organization)	NA	alpha/beta-Hydrolases superfamily protein [Arabidopsis thaliana]	0.890066	1.93645	1.37946	5.97852	2.77731	3.30443	0.348747	-1.51975	0.00131358	down	yes
AT1G65030	GO:0000166(nucleotide binding);GO:0005515(protein binding);GO:0005730(nucleolus);GO:0005737(cytoplasm);GO:0005834(heterotrimeric G-protein complex);GO:0080008(Cul4-RING E3 ubiquitin ligase complex)	NA	Transducin/WD40 repeat-like superfamily protein [Arabidopsis thaliana]	3.1	3.7822	2.86495	7.20011	7.69703	5.89959	0.468686	-1.09331	0.00132088	down	yes
AT5G08180	GO:0003723(RNA binding);GO:0005634(nucleus);GO:0005730(nucleolus);GO:0031118(rRNA pseudouridine synthesis);GO:0031118(rRNA pseudouridine synthesis)	03008(Ribosome biogenesis in eukaryotes);03008(Ribosome biogenesis in eukaryotes)	Ribosomal protein L7Ae/L30e/S12e/Gadd45 family protein [Arabidopsis thaliana]	8.18233	12.4366	7.3982	25.7127	25.3675	9.20586	0.464736	-1.10552	0.00132909	down	yes
AT2G43590	GO:0000272(polysaccharide catabolic process);GO:0004568(chitinase activity);GO:0005576(extracellular region);GO:0006032(chitin catabolic process);GO:0006952(defense response);GO:0008061(chitin binding);GO:0016998(cell wall macromolecule catabolic process)	00520(Amino sugar and nucleotide sugar metabolism)	endochitinase At2g43590 [Arabidopsis lyrata subsp. lyrata]	0.688398	3.08263	2.32477	5.40674	2.92546	16.3837	0.246634	-2.01956	0.0013327	down	yes
AT4G01950	GO:0004366(glycerol-3-phosphate O-acyltransferase activity);GO:0005739(mitochondrion);GO:0008152(metabolic process);GO:0010143(cutin biosynthetic process);GO:0016020(membrane);GO:0016021(integral component of membrane);GO:0016024(CDP-diacylglycerol biosynthetic process);GO:0016311(dephosphorylation);GO:0016746(transferase activity, transferring acyl groups);GO:0016791(phosphatase activity);GO:009…	00561(Glycerolipid metabolism);00564(Glycerophospholipid metabolism);00564(Glycerophospholipid metabolism)	glycerol-3-phosphate acyltransferase 3 [Arabidopsis thaliana]	1.19341	4.1179	0.750669	5.183	3.59345	12.3214	0.287327	-1.79923	0.00133908	down	yes
AT2G43110	GO:0003674(molecular_function);GO:0005634(nucleus);GO:0008150(biological_process);GO:0008150(biological_process)	NA	U3 containing 90S pre-ribosomal complex subunit [Arabidopsis thaliana]	2.02785	4.80437	2.75776	7.09343	10.2434	5.34999	0.422711	-1.24226	0.00134215	down	yes
AT5G12110	GO:0003746(translation elongation factor activity);GO:0005794(Golgi apparatus);GO:0005853(eukaryotic translation elongation factor 1 complex);GO:0005886(plasma membrane);GO:0006414(translational elongation)	NA	elongation factor 1-beta 1 [Arabidopsis thaliana]	1.81173	3.82388	2.34136	5.35699	7.7757	4.68949	0.447586	-1.15976	0.00137797	down	yes
AT2G18196	GO:0005576(extracellular region);GO:0030001(metal ion transport);GO:0046872(metal ion binding);GO:0046872(metal ion binding)	NA	Heavy metal transport/detoxification superfamily protein [Arabidopsis thaliana];hypothetical protein [Arabidopsis thaliana]	0.089758	0.267527	0.148625	1.53654	0.376252	0.740282	0.190688	-2.39071	0.0014309	down	yes
AT2G02740	GO:0003677(DNA binding);GO:0003697(single-stranded DNA binding);GO:0003729(mRNA binding);GO:0005634(nucleus);GO:0006281(DNA repair);GO:0006351(transcription, DNA-templated);GO:0006355(regulation of transcription, DNA-templated);GO:0006952(defense response);GO:0009295(nucleoid);GO:0009507(chloroplast);GO:0009508(plastid chromosome);GO:0009570(chloroplast stroma)	NA	ssDNA-binding transcriptional regulator [Arabidopsis thaliana]	5.1238	10.0004	2.56289	16.5913	10.9761	15.0329	0.415186	-1.26817	0.00146364	down	yes
AT5G16930	GO:0005524(ATP binding);GO:0005739(mitochondrion);GO:0005886(plasma membrane);GO:0007005(mitochondrion organization);GO:0016887(ATPase activity)	NA	AAA-type ATPase family protein [Arabidopsis thaliana]	1.07049	1.47169	0.964568	4.01497	3.28115	1.75299	0.387524	-1.36764	0.00146516	down	yes
AT1G12370	GO:0000719(photoreactive repair);GO:0003677(DNA binding);GO:0003904(deoxyribodipyrimidine photo-lyase activity);GO:0003913(DNA photolyase activity);GO:0005634(nucleus);GO:0009650(UV protection);GO:0016829(lyase activity);GO:0016829(lyase activity)	NA	photolyase 1 [Arabidopsis thaliana]	0.655298	0.720465	0.525686	2.66379	1.67514	1.87856	0.305823	-1.70923	0.00148935	down	yes
AT2G26695	GO:0005634(nucleus);GO:0008150(biological_process);GO:0046872(metal ion binding);GO:0046872(metal ion binding)	NA	uncharacterized protein LOC9315066 [Arabidopsis lyrata subsp. lyrata]	11.6498	5.17829	19.7835	31.5996	39.0572	19.6494	0.405415	-1.30253	0.00151195	down	yes
AT5G25590	GO:0005634(nucleus);GO:0016874(ligase activity)	03050(Proteasome)	DNA ligase (DUF630 and DUF632) [Arabidopsis thaliana]	0.462844	1.64959	1.44713	3.82062	2.18057	4.05092	0.354111	-1.49773	0.00153406	down	yes
AT1G04520	GO:0003674(molecular_function);GO:0005576(extracellular region);GO:0009506(plasmodesma);GO:0010497(plasmodesmata-mediated intercellular transport);GO:0016021(integral component of membrane);GO:0046739(transport of virus in multicellular host)	03040(Spliceosome);04120(Ubiquitin mediated proteolysis)	plasmodesmata-located protein 2 [Arabidopsis thaliana]	0.772175	3.94439	2.0251	6.58194	5.76092	6.54314	0.356967	-1.48614	0.0015726	down	yes
AT4G01037	GO:0000373(Group II intron splicing);GO:0003723(RNA binding);GO:0005515(protein binding);GO:0005576(extracellular region);GO:0009507(chloroplast);GO:0015979(photosynthesis);GO:0016787(hydrolase activity)	NA	Ubiquitin carboxyl-terminal hydrolase family protein [Arabidopsis thaliana]	9.47908	17.3094	5.9024	27.6022	14.9764	24.6004	0.486624	-1.03912	0.00158264	down	yes
AT4G22755	GO:0006629(lipid metabolic process)	00100(Steroid biosynthesis)	methylsterol monooxygenase 1-3 [Arabidopsis thaliana]	2.02988	7.91355	3.73918	12.5141	7.28795	15.5181	0.387388	-1.36815	0.00159246	down	yes
AT4G23990	GO:0000139(Golgi membrane);GO:0000271(polysaccharide biosynthetic process);GO:0000977(RNA polymerase II regulatory region sequence-specific DNA binding);GO:0005794(Golgi apparatus);GO:0005886(plasma membrane);GO:0009833(plant-type primary cell wall biogenesis);GO:0016021(integral component of membrane);GO:0016740(transferase activity);GO:0016757(transferase activity, transferring glycosyl groups)…	NA	cellulose synthase like G3 [Arabidopsis thaliana]	0.296085	0.459014	0.505096	1.25231	1.16109	1.70732	0.305819	-1.70925	0.00159846	down	yes
AT1G60640	GO:0003674(molecular_function);GO:0005634(nucleus);GO:0008150(biological_process);GO:0008150(biological_process)	NA	stress response protein [Arabidopsis thaliana]	3.95359	6.7727	5.83387	11.6139	14.9196	7.14965	0.491645	-1.02431	0.0016444	down	yes
AT1G10522	GO:0000427(plastid-encoded plastid RNA polymerase complex);GO:0003677(DNA binding);GO:0005515(protein binding);GO:0006351(transcription, DNA-templated);GO:0006355(regulation of transcription, DNA-templated);GO:0009642(response to light intensity);GO:0010468(regulation of gene expression);GO:0042644(chloroplast nucleoid);GO:0042646(plastid nucleoid);GO:0042646(plastid nucleoid)	NA	Serine/Threonine-kinase [Arabidopsis thaliana]	2.76215	17.7438	5.51948	30.5914	15.8409	26.3138	0.357757	-1.48295	0.00172026	down	yes
AT1G23100	GO:0005524(ATP binding);GO:0005737(cytoplasm);GO:0005739(mitochondrion)	NA	GroES-like family protein [Arabidopsis thaliana]	1.51054	3.94757	0.633207	9.18708	8.25178	7.3683	0.245546	-2.02593	0.00173593	down	yes
AT4G20320	GO:0003883(CTP synthase activity);GO:0005524(ATP binding);GO:0005737(cytoplasm);GO:0044210('de novo' CTP biosynthetic process);GO:0044210('de novo' CTP biosynthetic process)	00240(Pyrimidine metabolism);00240(Pyrimidine metabolism)	CTP synthase family protein [Arabidopsis thaliana]	0.215401	0.310096	0.0483505	1.0044	1.05417	0.549122	0.220059	-2.18404	0.00173775	down	yes
AT3G01820	GO:0004017(adenylate kinase activity);GO:0005524(ATP binding);GO:0005739(mitochondrion);GO:0046939(nucleotide phosphorylation)	00230(Purine metabolism);00730(Thiamine metabolism)	P-loop containing nucleoside triphosphate hydrolases superfamily protein [Arabidopsis thaliana]	5.75026	5.50849	3.94102	10.6441	14.2708	6.50133	0.483819	-1.04746	0.00176156	down	yes
AT3G52490	GO:0005737(cytoplasm);GO:0006351(transcription, DNA-templated);GO:0006355(regulation of transcription, DNA-templated);GO:0019538(protein metabolic process)	NA	Double Clp-N motif-containing P-loop nucleoside triphosphate hydrolases superfamily protein [Arabidopsis thaliana]	0.282162	0.442659	0.453175	1.11644	1.36762	1.19514	0.320177	-1.64306	0.00176288	down	yes
AT1G72920	GO:0005737(cytoplasm);GO:0006952(defense response);GO:0007165(signal transduction);GO:0009611(response to wounding)	04141(Protein processing in endoplasmic reticulum)	Toll-Interleukin-Resistance (TIR) domain family protein [Arabidopsis thaliana]	21.3263	18.3989	9.67332	28.2926	22.9073	48.1049	0.497444	-1.00739	0.00176746	down	yes
AT1G43910	GO:0005524(ATP binding);GO:0005783(endoplasmic reticulum);GO:0005794(Golgi apparatus);GO:0005886(plasma membrane);GO:0009506(plasmodesma);GO:0009737(response to abscisic acid);GO:0016887(ATPase activity)	NA	P-loop containing nucleoside triphosphate hydrolases superfamily protein [Arabidopsis thaliana]	0.773129	0.254958	0.253345	1.40235	6.32964	0.510542	0.155466	-2.68533	0.00192203	down	yes
AT4G27010	GO:0000123(histone acetyltransferase complex);GO:0005515(protein binding);GO:0005634(nucleus);GO:0005739(mitochondrion);GO:0031935(regulation of chromatin silencing);GO:0080111(DNA demethylation);GO:0080111(DNA demethylation)	NA	ribosome 60S biogenesis amino-terminal protein [Arabidopsis thaliana]	0.421193	0.483862	0.305357	1.36225	0.949836	0.625938	0.411982	-1.27935	0.00197262	down	yes
AT1G14060	GO:0003674(molecular_function);GO:0005634(nucleus)	NA	F16A14.27 [Arabidopsis thaliana]	1.47282	3.32288	2.11393	6.15716	8.60531	3.59563	0.376381	-1.40974	0.00202458	down	yes
AT3G28270	GO:0005515(protein binding);GO:0016021(integral component of membrane);GO:0031234(extrinsic component of cytoplasmic side of plasma membrane);GO:0031313(extrinsic component of endosome membrane);GO:0042631(cellular response to water deprivation);GO:0042631(cellular response to water deprivation)	NA	transmembrane protein, putative (DUF677) [Arabidopsis thaliana]	1.15321	0.904215	1.30052	2.25316	3.96922	2.54301	0.383091	-1.38424	0.00208562	down	yes
AT2G29200	GO:0003723(RNA binding);GO:0003729(mRNA binding);GO:0005737(cytoplasm);GO:0005829(cytosol);GO:0006417(regulation of translation);GO:0006417(regulation of translation)	NA	pumilio 1 [Arabidopsis thaliana]	1.14591	2.49625	1.39187	3.50843	4.28106	2.55682	0.486553	-1.03933	0.00213306	down	yes
AT3G57940	GO:0005524(ATP binding);GO:0005634(nucleus);GO:0005730(nucleolus);GO:0005730(nucleolus)	03008(Ribosome biogenesis in eukaryotes);03008(Ribosome biogenesis in eukaryotes)	GNAT acetyltransferase (DUF699) [Arabidopsis thaliana]	0.879764	1.88061	0.797445	3.15362	3.40757	1.84635	0.42317	-1.24069	0.00217536	down	yes
AT5G13490	GO:0005471(ATP:ADP antiporter activity);GO:0005507(copper ion binding);GO:0005515(protein binding);GO:0005739(mitochondrion);GO:0005740(mitochondrial envelope);GO:0005743(mitochondrial inner membrane);GO:0005774(vacuolar membrane);GO:0006810(transport);GO:0009507(chloroplast);GO:0009941(chloroplast envelope);GO:0015865(purine nucleotide transport);GO:0016020(membrane);GO:0016021(integral componen…	NA	ADP/ATP carrier 2 [Arabidopsis thaliana]	2.22928	2.98161	1.5534	5.40515	6.78659	3.23795	0.438394	-1.1897	0.00220792	down	yes
AT4G28755	GO:0009507(chloroplast);GO:0009534(chloroplast thylakoid);GO:0009535(chloroplast thylakoid membrane);GO:0009538(photosystem I reaction center);GO:0009579(thylakoid);GO:0009735(response to cytokinin);GO:0009941(chloroplast envelope);GO:0010287(plastoglobule);GO:0015979(photosynthesis);GO:0016020(membrane)	00195(Photosynthesis)	hypothetical protein AT4G28755, partial [Arabidopsis thaliana]	0.493812	5.44157	2.44902	9.86549	15.0103	13.9278	0.216073	-2.21041	0.00221487	down	yes
AT2G18220	GO:0005654(nucleoplasm);GO:0005730(nucleolus);GO:0030690(Noc1p-Noc2p complex);GO:0030691(Noc2p-Noc3p complex);GO:0042273(ribosomal large subunit biogenesis)	NA	Noc2p family [Arabidopsis thaliana]	3.34346	4.59815	1.93212	7.47631	7.80375	4.77572	0.492313	-1.02235	0.0022385	down	yes
AT5G17350	GO:0003674(molecular_function);GO:0009507(chloroplast)	NA	hypothetical protein AT5G17350 [Arabidopsis thaliana]	2.17342	1.8196	0.559061	6.27295	2.39506	7.27666	0.285492	-1.80848	0.00225494	down	yes
AT5G27450	GO:0004496(mevalonate kinase activity);GO:0005524(ATP binding);GO:0005737(cytoplasm);GO:0005829(cytosol);GO:0016125(sterol metabolic process);GO:0016126(sterol biosynthetic process);GO:0016310(phosphorylation);GO:0019287(isopentenyl diphosphate biosynthetic process, mevalonate pathway);GO:0019287(isopentenyl diphosphate biosynthetic process, mevalonate pathway)	00900(Terpenoid backbone biosynthesis);04146(Peroxisome);04146(Peroxisome)	mevalonate kinase [Arabidopsis thaliana]	3.0738	4.6464	2.26408	7.46483	4.56622	8.25971	0.492061	-1.02309	0.00240718	down	yes
AT5G54130	GO:0004519(endonuclease activity);GO:0004527(exonuclease activity);GO:0005509(calcium ion binding);GO:0005509(calcium ion binding)	NA	Calcium-binding endonuclease/exonuclease/phosphatase family [Arabidopsis thaliana]	1.11549	1.58321	3.20553	4.91873	8.62331	2.77108	0.361932	-1.46621	0.00244478	down	yes
AT1G35320	GO:0003674(molecular_function);GO:0005739(mitochondrion);GO:0008150(biological_process);GO:0016021(integral component of membrane);GO:0016021(integral component of membrane)	NA	unknown protein [Arabidopsis thaliana]	0.284652	0.351462	0.219725	1.19278	1.34854	0.566939	0.275343	-1.8607	0.00244528	down	yes
AT3G48460	GO:0005576(extracellular region);GO:0006631(fatty acid metabolic process);GO:0008126(acetylesterase activity);GO:0016042(lipid catabolic process);GO:0052689(carboxylic ester hydrolase activity)	00901(Indole alkaloid biosynthesis)	GDSL-like Lipase/Acylhydrolase superfamily protein [Arabidopsis thaliana]	3.47217	6.92896	5.98691	10.2165	15.3475	7.7371	0.492117	-1.02293	0.00244974	down	yes
AT1G76690	GO:0005622(intracellular);GO:0005737(cytoplasm);GO:0009611(response to wounding);GO:0009695(jasmonic acid biosynthetic process);GO:0010181(FMN binding);GO:0016629(12-oxophytodienoate reductase activity);GO:0031408(oxylipin biosynthetic process);GO:0055114(oxidation-reduction process)	00592(alpha-Linolenic acid metabolism)	12-oxophytodienoate reductase 2 [Arabidopsis thaliana]	4.27165	4.36898	3.71231	9.68394	11.2676	4.51192	0.485125	-1.04357	0.00267668	down	yes
AT1G53645	GO:0003729(mRNA binding);GO:0005634(nucleus)	NA	Contains similarity to RNA-binding protein from Arabidopsis thaliana gi|2129727 and contains RNA recognition PF|00076 domain. ESTs gb|H37317, gb|F14415, gb|AA651290 come from this gene [Arabidopsis thaliana]	2.33113	5.06957	1.6705	7.32276	7.94632	4.66661	0.455023	-1.13599	0.0027327	down	yes
AT2G41340	GO:0000418(DNA-directed RNA polymerase IV complex);GO:0000419(DNA-directed RNA polymerase V complex);GO:0001054(RNA polymerase I activity);GO:0001055(RNA polymerase II activity);GO:0001056(RNA polymerase III activity);GO:0003677(DNA binding);GO:0003899(DNA-directed 5'-3' RNA polymerase activity);GO:0005634(nucleus);GO:0005665(DNA-directed RNA polymerase II, core complex);GO:0005666(DNA-directed R…	00230(Purine metabolism);00240(Pyrimidine metabolism);03020(RNA polymerase);03020(RNA polymerase)	RNA polymerase II fifth largest subunit, D [Arabidopsis thaliana]	0.652755	0.871952	0.626957	2.17074	1.74332	2.55383	0.332668	-1.58784	0.00273686	down	yes
AT2G40205	NA	NA		8.83854	12.8586	8.06099	35.6172	17.4308	17.6716	0.420791	-1.24883	0.0027516	down	yes
AT3G12270	GO:0003676(nucleic acid binding);GO:0005737(cytoplasm);GO:0005829(cytosol);GO:0006355(regulation of transcription, DNA-templated);GO:0008168(methyltransferase activity);GO:0008469(histone-arginine N-methyltransferase activity);GO:0035242(protein-arginine omega-N asymmetric methyltransferase activity);GO:0046872(metal ion binding)	NA	protein arginine methyltransferase 3 [Arabidopsis thaliana]	1.29285	3.10962	1.54056	4.33168	5.51551	3.47719	0.446027	-1.1648	0.0027839	down	yes
AT1G44740	GO:0003674(molecular_function);GO:0005739(mitochondrion);GO:0008150(biological_process)	NA	hypothetical protein AT1G44740 [Arabidopsis thaliana]	0.0001	0.246502	0.115778	1.02173	1.18109	0.400419	0.139204	-2.84473	0.00281681	down	yes
AT1G79470	GO:0003938(IMP dehydrogenase activity);GO:0005737(cytoplasm);GO:0005829(cytosol);GO:0006177(GMP biosynthetic process);GO:0046872(metal ion binding);GO:0055114(oxidation-reduction process)	00230(Purine metabolism)	Aldolase-type TIM barrel family protein [Arabidopsis thaliana]	1.21651	1.57395	0.813512	2.85909	3.11163	2.87086	0.407616	-1.29472	0.00284854	down	yes
AT4G21730	GO:0005795(Golgi stack);GO:0006891(intra-Golgi vesicle-mediated transport);GO:0016887(ATPase activity);GO:0043001(Golgi to plasma membrane protein transport);GO:0048211(Golgi vesicle docking)	NA	hypothetical protein [Arabidopsis thaliana]	0.590636	1.47349	1.63386	8.13355	7.49031	1.35677	0.217777	-2.19908	0.00290361	down	yes
AT3G14900	GO:0003674(molecular_function);GO:0009507(chloroplast);GO:0009793(embryo development ending in seed dormancy)	NA	hypothetical protein AT3G14900 [Arabidopsis thaliana]	0.690975	4.15196	0.347005	9.43885	3.95014	6.44686	0.261645	-1.93432	0.00296102	down	yes
AT1G09080	GO:0005524(ATP binding);GO:0005634(nucleus);GO:0005788(endoplasmic reticulum lumen);GO:0006351(transcription, DNA-templated);GO:0006355(regulation of transcription, DNA-templated);GO:0006457(protein folding);GO:0009408(response to heat);GO:0009507(chloroplast);GO:0009860(pollen tube growth);GO:0016592(mediator complex);GO:0034605(cellular response to heat);GO:0034620(cellular response to unfolded…	03060(Protein export);04141(Protein processing in endoplasmic reticulum);04141(Protein processing in endoplasmic reticulum)	Heat shock protein 70 (Hsp 70) family protein [Arabidopsis thaliana]	0.267528	0.188783	0.0001	3.69764	3.25569	0.0451768	0.0652156	-3.93864	0.00296229	down	yes
AT1G03110	GO:0000166(nucleotide binding);GO:0005634(nucleus);GO:0005737(cytoplasm);GO:0005829(cytosol);GO:0006400(tRNA modification);GO:0008176(tRNA (guanine-N7-)-methyltransferase activity);GO:0008618(7-methylguanosine metabolic process);GO:0043527(tRNA methyltransferase complex)	NA	Transducin/WD40 repeat-like superfamily protein [Arabidopsis thaliana]	1.86644	3.21275	1.8169	5.27313	5.63143	4.3053	0.453396	-1.14116	0.00296259	down	yes
AT5G62410	GO:0000796(condensin complex);GO:0005215(transporter activity);GO:0005524(ATP binding);GO:0005634(nucleus);GO:0030261(chromosome condensation);GO:0051301(cell division);GO:0051321(meiotic cell cycle)	NA	structural maintenance of chromosomes 2 [Arabidopsis thaliana]	0.486264	1.10654	0.454258	1.96478	1.34545	1.78139	0.402046	-1.31457	0.00296326	down	yes
AT2G06950	GO:0005739(mitochondrion)	00230(Purine metabolism);00240(Pyrimidine metabolism);03020(RNA polymerase)	putative retroelement pol polyprotein [Arabidopsis thaliana]	0.531324	2.76993	0.251468	4.4754	2.47633	5.4836	0.285696	-1.80745	0.00305504	down	yes
AT5G41070	GO:0003725(double-stranded RNA binding);GO:0005515(protein binding);GO:0005737(cytoplasm);GO:0008150(biological_process)	NA	DRB5 [Arabidopsis thaliana]	0.36112	0.778606	0.348625	2.03937	1.52298	1.48714	0.294752	-1.76242	0.00307176	down	yes
AT3G55510	GO:0005634(nucleus);GO:0010582(floral meristem determinacy);GO:0010582(floral meristem determinacy)	NA	Noc2p family [Arabidopsis thaliana]	1.70521	3.3383	1.12802	4.29448	6.04022	3.50458	0.445943	-1.16507	0.00311148	down	yes
AT3G22660	GO:0003723(RNA binding);GO:0003924(GTPase activity);GO:0005515(protein binding);GO:0005634(nucleus);GO:0005730(nucleolus);GO:0006364(rRNA processing);GO:0030687(preribosome, large subunit precursor);GO:0034399(nuclear periphery);GO:0042273(ribosomal large subunit biogenesis)	NA	rRNA processing protein-like protein [Arabidopsis thaliana]	6.1024	12.4826	5.23172	17.2888	23.3069	9.50983	0.475331	-1.073	0.00311407	down	yes
AT3G17185	NA	NA	At3g17185 [Arabidopsis thaliana]	2.14354	3.16187	2.97791	6.35408	5.65585	7.24134	0.430274	-1.21667	0.00320971	down	yes
AT3G10650	GO:0005515(protein binding);GO:0005634(nucleus);GO:0005635(nuclear envelope);GO:0005643(nuclear pore);GO:0005829(cytosol);GO:0006997(nucleus organization);GO:0016973(poly(A)+ mRNA export from nucleus);GO:0034399(nuclear periphery);GO:0034399(nuclear periphery)	03013(RNA transport);03013(RNA transport)	nuclear pore complex protein [Arabidopsis thaliana]	2.03313	2.42733	6.45349	7.61704	8.55997	6.91999	0.472527	-1.08153	0.00326258	down	yes
AT5G46710	GO:0005634(nucleus);GO:0008150(biological_process);GO:0008150(biological_process)	NA	PLATZ transcription factor family protein [Arabidopsis thaliana]	18.2105	12.7322	4.24402	22.2018	29.5092	24.6098	0.461037	-1.11704	0.00339741	down	yes
AT5G20740	GO:0004857(enzyme inhibitor activity);GO:0009507(chloroplast);GO:0046910(pectinesterase inhibitor activity);GO:0048046(apoplast);GO:1902183(regulation of shoot apical meristem development);GO:1902183(regulation of shoot apical meristem development)	00040(Pentose and glucuronate interconversions);00040(Pentose and glucuronate interconversions)	Plant invertase/pectin methylesterase inhibitor superfamily protein [Arabidopsis thaliana]	4.48554	1.16953	5.57364	10.8805	7.89151	11.2654	0.373823	-1.41957	0.00342182	down	yes
AT1G50110	GO:0003824(catalytic activity);GO:0005737(cytoplasm);GO:0005829(cytosol);GO:0009082(branched-chain amino acid biosynthetic process);GO:0009097(isoleucine biosynthetic process);GO:0009098(leucine biosynthetic process);GO:0009099(valine biosynthetic process);GO:0010326(methionine-oxo-acid transaminase activity);GO:0033506(glucosinolate biosynthetic process from homomethionine);GO:0052654(L-leucine …	00270(Cysteine and methionine metabolism);00280(Valine, leucine and isoleucine degradation);00290(Valine, leucine and isoleucine biosynthesis);00770(Pantothenate and CoA biosynthesis);00770(Pantothenate and CoA biosynthesis)	D-aminoacid aminotransferase-like PLP-dependent enzymes superfamily protein [Arabidopsis thaliana]	0.289771	0.0001	0.0001	1.14647	1.67972	0.96749	0.0764353	-3.70962	0.0036477	down	yes
AT1G46264	GO:0003677(DNA binding);GO:0003700(DNA binding transcription factor activity);GO:0005634(nucleus);GO:0005737(cytoplasm);GO:0006351(transcription, DNA-templated);GO:0006355(regulation of transcription, DNA-templated);GO:0008356(asymmetric cell division);GO:0034605(cellular response to heat);GO:0043565(sequence-specific DNA binding)	NA	heat shock transcription factor B4 [Arabidopsis thaliana]	1.20625	1.6093	1.18956	3.12236	2.08014	5.41036	0.377383	-1.4059	0.00368198	down	yes
AT3G20440	GO:0003844(1,4-alpha-glucan branching enzyme activity);GO:0004556(alpha-amylase activity);GO:0005975(carbohydrate metabolic process);GO:0005978(glycogen biosynthetic process);GO:0009501(amyloplast);GO:0009507(chloroplast);GO:0009536(plastid);GO:0009570(chloroplast stroma);GO:0009791(post-embryonic development);GO:0009793(embryo development ending in seed dormancy);GO:0019252(starch biosynthetic p…	00500(Starch and sucrose metabolism);00500(Starch and sucrose metabolism)	Alpha amylase family protein [Arabidopsis thaliana]	0.9313	3.57049	0.688598	5.75539	3.03788	4.937	0.378025	-1.40344	0.00372801	down	yes
AT5G04840	GO:0001228(transcriptional activator activity, RNA polymerase II transcription regulatory region sequence-specific DNA binding);GO:0003677(DNA binding);GO:0003700(DNA binding transcription factor activity);GO:0005634(nucleus);GO:0006355(regulation of transcription, DNA-templated);GO:0006355(regulation of transcription, DNA-templated)	04141(Protein processing in endoplasmic reticulum);04141(Protein processing in endoplasmic reticulum)	bZIP protein [Arabidopsis thaliana]	0.126532	0.179405	0.201568	0.480831	0.744474	0.739062	0.258355	-1.95257	0.00373816	down	yes
AT5G15530	GO:0003989(acetyl-CoA carboxylase activity);GO:0005515(protein binding);GO:0006633(fatty acid biosynthetic process);GO:0009317(acetyl-CoA carboxylase complex);GO:0009374(biotin binding);GO:0009507(chloroplast);GO:0009570(chloroplast stroma);GO:0009941(chloroplast envelope)	00620(Pyruvate metabolism);00640(Propanoate metabolism);00061(Fatty acid biosynthesis)	biotin carboxyl carrier protein 2 [Arabidopsis thaliana]	1.04371	2.34714	1.16319	3.52665	2.15372	7.08816	0.356662	-1.48737	0.00377319	down	yes
AT2G04235	GO:0003674(molecular_function);GO:0005634(nucleus);GO:0008150(biological_process);GO:0008150(biological_process)	NA	hypothetical protein AT2G04235 [Arabidopsis thaliana]	0.216743	0.440734	0.312889	1.216	0.841109	0.780498	0.341966	-1.54807	0.00379255	down	yes
ATMG00020	NA	00190(Oxidative phosphorylation);00195(Photosynthesis)	BnaCnng12640D [Brassica napus]	25.0854	13.0272	16.1206	105.381	21.8207	21.6686	0.364299	-1.45681	0.00380969	down	yes
AT5G15230	GO:0003674(molecular_function);GO:0005576(extracellular region);GO:0009739(response to gibberellin);GO:0009740(gibberellic acid mediated signaling pathway);GO:0045454(cell redox homeostasis);GO:0045454(cell redox homeostasis)	00563(Glycosylphosphatidylinositol(GPI)-anchor biosynthesis);00563(Glycosylphosphatidylinositol(GPI)-anchor biosynthesis)	GAST1 protein homolog 4 [Arabidopsis thaliana]	6.67219	32.9201	16.5394	40.3034	25.0189	70.1961	0.4142	-1.2716	0.00383988	down	yes
ATCG00120	GO:0009536(plastid)	00190(Oxidative phosphorylation);00195(Photosynthesis)	ATP synthase CF1 alpha subunit [Arabidopsis thaliana]	3.05606	3.81395	5.33591	20.1944	4.53899	6.60008	0.389549	-1.36012	0.00384547	down	yes
AT2G25790	GO:0004672(protein kinase activity);GO:0004674(protein serine/threonine kinase activity);GO:0005524(ATP binding);GO:0005783(endoplasmic reticulum);GO:0005886(plasma membrane);GO:0006468(protein phosphorylation);GO:0007169(transmembrane receptor protein tyrosine kinase signaling pathway);GO:0009506(plasmodesma);GO:0016021(integral component of membrane);GO:0016301(kinase activity)	NA	Leucine-rich receptor-like protein kinase family protein [Arabidopsis thaliana]	0.504534	0.906726	0.409272	1.90185	1.2092	1.66836	0.380912	-1.39247	0.00393067	down	yes
AT5G37530	GO:0003824(catalytic activity);GO:0005739(mitochondrion);GO:0008641(ubiquitin-like modifier activating enzyme activity);GO:0009536(plastid);GO:0016021(integral component of membrane);GO:0016021(integral component of membrane)	NA	NAD(P)-binding Rossmann-fold superfamily protein [Arabidopsis thaliana]	0.642745	1.63997	0.719539	2.82025	3.10767	2.42771	0.359309	-1.4767	0.00394822	down	yes
AT5G13740	GO:0005215(transporter activity);GO:0005351(carbohydrate:proton symporter activity);GO:0005886(plasma membrane);GO:0009624(response to nematode);GO:0009705(plant-type vacuole membrane);GO:0010043(response to zinc ion);GO:0015144(carbohydrate transmembrane transporter activity);GO:0016020(membrane);GO:0016021(integral component of membrane);GO:0022821(potassium ion antiporter activity);GO:0055069(…	03040(Spliceosome);03040(Spliceosome)	zinc induced facilitator 1 [Arabidopsis thaliana]	31.9313	19.6866	30.179	78.8793	23.7676	69.9984	0.473786	-1.07769	0.00395545	down	yes
AT3G04950	NA	NA	SEC-C motif protein [Arabidopsis thaliana]	1.02485	1.84361	0.904851	4.2706	3.56054	3.13784	0.343998	-1.53953	0.00414167	down	yes
AT2G04040	GO:0005215(transporter activity);GO:0005886(plasma membrane);GO:0006855(drug transmembrane transport);GO:0015297(antiporter activity);GO:0015691(cadmium ion transport);GO:0016020(membrane);GO:0016021(integral component of membrane);GO:0051238(sequestering of metal ion)	NA	MATE efflux family protein [Arabidopsis thaliana]	0.326052	0.398623	0.083184	0.591308	5.11039	0.197147	0.136952	-2.86826	0.00419078	down	yes
AT3G13940	GO:0003677(DNA binding);GO:0005634(nucleus)	00230(Purine metabolism);00240(Pyrimidine metabolism);03020(RNA polymerase)	DNA binding / DNA-directed RNA polymerase [Arabidopsis thaliana]	3.01983	4.35368	2.39088	7.31937	8.03335	4.27029	0.497599	-1.00694	0.00420906	down	yes
AT5G53450	GO:0004672(protein kinase activity);GO:0004693(cyclin-dependent protein serine/threonine kinase activity);GO:0005524(ATP binding);GO:0005634(nucleus);GO:0006468(protein phosphorylation);GO:0007346(regulation of mitotic cell cycle);GO:0009507(chloroplast);GO:0010468(regulation of gene expression);GO:0016301(kinase activity);GO:0016301(kinase activity)	NA	OBP3-responsive protein 1 [Arabidopsis thaliana]	120.715	76.0282	111.03	331.437	86.4299	247.857	0.462312	-1.11306	0.00431233	down	yes
AT3G13470	GO:0005524(ATP binding);GO:0005634(nucleus);GO:0005730(nucleolus);GO:0005739(mitochondrion);GO:0005794(Golgi apparatus);GO:0005829(cytosol);GO:0006458('de novo' protein folding);GO:0007005(mitochondrion organization);GO:0009507(chloroplast);GO:0009570(chloroplast stroma);GO:0009941(chloroplast envelope);GO:0022626(cytosolic ribosome);GO:0042026(protein refolding);GO:0044183(protein binding involv…	03018(RNA degradation)	TCP-1/cpn60 chaperonin family protein [Arabidopsis thaliana]	6.014	37.2147	8.38594	42.6265	29.9697	63.8263	0.378344	-1.40223	0.00442809	down	yes
AT3G50910	GO:0003674(molecular_function);GO:0005634(nucleus);GO:0008150(biological_process);GO:0016021(integral component of membrane)	NA	netrin receptor DCC [Arabidopsis thaliana]	2.74357	2.15805	2.83685	5.2267	7.44135	3.2253	0.4869	-1.0383	0.00453843	down	yes
AT2G43840	GO:0005737(cytoplasm);GO:0008152(metabolic process);GO:0008194(UDP-glycosyltransferase activity);GO:0009696(salicylic acid metabolic process);GO:0016757(transferase activity, transferring glycosyl groups);GO:0016758(transferase activity, transferring hexosyl groups);GO:0018874(benzoate metabolic process);GO:0035251(UDP-glucosyltransferase activity);GO:0043231(intracellular membrane-bounded organe…	NA	UDP-glycosyltransferase 74 F1 [Arabidopsis thaliana]	0.136506	0.147321	0.2711	1.37557	0.729957	0.335771	0.227308	-2.13728	0.00463859	down	yes
AT2G46310	GO:0003677(DNA binding);GO:0003700(DNA binding transcription factor activity);GO:0005515(protein binding);GO:0005634(nucleus);GO:0005737(cytoplasm);GO:0006351(transcription, DNA-templated);GO:0006355(regulation of transcription, DNA-templated);GO:0009736(cytokinin-activated signaling pathway);GO:0009793(embryo development ending in seed dormancy);GO:0009873(ethylene-activated signaling pathway);G…	04626(Plant-pathogen interaction)	cytokinin response factor 5 [Arabidopsis thaliana]	1.57916	1.77964	2.4482	4.21128	7.36428	2.61445	0.409231	-1.28901	0.00467667	down	yes
AT1G13608	GO:0003674(molecular_function);GO:0005576(extracellular region);GO:0031640(killing of cells of other organism);GO:0050832(defense response to fungus)	NA	Defensin-like (DEFL) family protein [Arabidopsis thaliana]	0.0001	0.0001	0.801224	7.9328	0.773449	4.33337	0.0614607	-4.02419	0.00476234	down	yes
AT5G37300	GO:0004144(diacylglycerol O-acyltransferase activity);GO:0005634(nucleus);GO:0005783(endoplasmic reticulum);GO:0005789(endoplasmic reticulum membrane);GO:0005886(plasma membrane);GO:0010025(wax biosynthetic process);GO:0016021(integral component of membrane);GO:0019432(triglyceride biosynthetic process);GO:0045017(glycerolipid biosynthetic process);GO:0047196(long-chain-alcohol O-fatty-acyltransf…	00073(Cutin, suberine and wax biosynthesis);00073(Cutin, suberine and wax biosynthesis)	O-acyltransferase (WSD1-like) family protein [Arabidopsis thaliana]	0.696168	1.17224	0.475795	2.29574	1.75457	2.37334	0.364933	-1.4543	0.00478176	down	yes
AT2G27775	GO:0003674(molecular_function);GO:0005739(mitochondrion);GO:0008150(biological_process);GO:0008150(biological_process)	NA	PPR containing protein [Arabidopsis thaliana]	2.14743	3.01582	1.77851	6.47231	4.10129	5.88045	0.421888	-1.24507	0.00481878	down	yes
AT4G15910	GO:0003674(molecular_function);GO:0005739(mitochondrion);GO:0009409(response to cold);GO:0009414(response to water deprivation);GO:0009507(chloroplast);GO:0009631(cold acclimation);GO:0009737(response to abscisic acid);GO:0009793(embryo development ending in seed dormancy)	NA	drought-induced 21 [Arabidopsis thaliana]	2.35723	0.956962	1.90033	4.39887	7.32733	3.54856	0.341382	-1.55054	0.00496243	down	yes
AT4G11280	GO:0005515(protein binding);GO:0005737(cytoplasm);GO:0006952(defense response);GO:0006979(response to oxidative stress);GO:0009611(response to wounding);GO:0009612(response to mechanical stimulus);GO:0009693(ethylene biosynthetic process);GO:0009723(response to ethylene);GO:0009733(response to auxin);GO:0009753(response to jasmonic acid);GO:0009835(fruit ripening);GO:0010087(phloem or xylem histo…	00270(Cysteine and methionine metabolism);04016(MAPK signaling pathway - plant)	1-aminocyclopropane-1-carboxylic acid (acc) synthase 6 [Arabidopsis thaliana]	21.6306	18.4175	3.20683	30.422	27.7285	50.7915	0.397045	-1.33263	0.00496881	down	yes
ATCG00380	GO:0003735(structural constituent of ribosome);GO:0015935(small ribosomal subunit);GO:0019843(rRNA binding);GO:0045903(positive regulation of translational fidelity)	03010(Ribosome)	ribosomal protein S4 [Arabidopsis thaliana]	0.736298	0.733495	0.95397	6.40154	2.10204	1.32352	0.246641	-2.01952	0.00508715	down	yes
AT1G30960	GO:0003723(RNA binding);GO:0005525(GTP binding);GO:0005829(cytosol);GO:0009507(chloroplast)	NA	GTP-binding family protein [Arabidopsis thaliana]	0.194926	1.56188	0.414567	3.01597	3.46157	1.89123	0.259462	-1.94641	0.00509496	down	yes
AT3G22550	GO:0003674(molecular_function);GO:0005634(nucleus)	NA	NAD(P)H-quinone oxidoreductase subunit, putative (DUF581) [Arabidopsis thaliana]	1.77396	1.5725	2.34395	3.95581	7.72199	2.25965	0.408282	-1.29236	0.00534225	down	yes
AT2G19670	GO:0005634(nucleus);GO:0005829(cytosol);GO:0006351(transcription, DNA-templated);GO:0006355(regulation of transcription, DNA-templated);GO:0008469(histone-arginine N-methyltransferase activity);GO:0016274(protein-arginine N-methyltransferase activity);GO:0035242(protein-arginine omega-N asymmetric methyltransferase activity)	NA	protein arginine methyltransferase 1A [Arabidopsis thaliana]	0.276683	2.8776	0.490831	4.21053	4.76254	4.0717	0.279431	-1.83943	0.00546061	down	yes
AT1G69070	GO:0003674(molecular_function);GO:0005634(nucleus);GO:0005829(cytosol);GO:0005829(cytosol)	NA	nucleolar-like protein [Arabidopsis thaliana]	2.54611	5.80407	1.76136	7.56891	7.95168	4.8555	0.496245	-1.01087	0.00569415	down	yes
AT1G77270	GO:0003674(molecular_function);GO:0005634(nucleus);GO:0008150(biological_process);GO:0008150(biological_process)	NA	hypothetical protein AT1G77270 [Arabidopsis thaliana]	0.253578	0.578792	0.998281	2.59787	0.798795	2.45439	0.312876	-1.67634	0.00573108	down	yes
AT1G69200	GO:0005737(cytoplasm);GO:0009295(nucleoid);GO:0009658(chloroplast organization);GO:0009662(etioplast organization);GO:0016301(kinase activity);GO:0042644(chloroplast nucleoid);GO:0042793(plastid transcription)	00051(Fructose and mannose metabolism);00500(Starch and sucrose metabolism);00520(Amino sugar and nucleotide sugar metabolism)	fructokinase-like protein [Arabidopsis thaliana]	3.07889	13.8899	2.81099	19.5372	9.06115	21.1404	0.397673	-1.33034	0.00573438	down	yes
AT5G09840	GO:0004519(endonuclease activity);GO:0005739(mitochondrion);GO:0005777(peroxisome);GO:0009507(chloroplast);GO:0010468(regulation of gene expression)	NA	Putative endonuclease or glycosyl hydrolase [Arabidopsis thaliana]	0.225058	0.54027	0.278128	1.19783	1.34734	0.654304	0.326134	-1.61646	0.00577183	down	yes
ATCG00020	GO:0009536(plastid)	00195(Photosynthesis)	photosystem II protein D1 [Arabidopsis thaliana]	138.291	51.4057	59.8527	622.553	100.721	85.0243	0.308734	-1.69556	0.0057747	down	yes
AT2G02010	GO:0004351(glutamate decarboxylase activity);GO:0005516(calmodulin binding);GO:0005634(nucleus);GO:0005829(cytosol);GO:0006536(glutamate metabolic process);GO:0030170(pyridoxal phosphate binding);GO:0030170(pyridoxal phosphate binding)	00650(Butanoate metabolism);00250(Alanine, aspartate and glutamate metabolism);00410(beta-Alanine metabolism);00430(Taurine and hypotaurine metabolism);00430(Taurine and hypotaurine metabolism)	glutamate decarboxylase 4 [Arabidopsis thaliana]	0.409159	0.143944	0.0001	1.93822	4.7547	0.0834821	0.0816367	-3.61464	0.00578955	down	yes
AT1G61340	GO:0003674(molecular_function);GO:0005634(nucleus);GO:0008150(biological_process);GO:0008150(biological_process)	NA	F-box family protein [Arabidopsis thaliana]	4.70008	3.01995	2.23313	8.42476	6.02444	7.39081	0.455731	-1.13375	0.00584198	down	yes
AT1G78930	GO:0003690(double-stranded DNA binding);GO:0005739(mitochondrion);GO:0006355(regulation of transcription, DNA-templated);GO:0009507(chloroplast)	NA	Mitochondrial transcription termination factor family protein [Arabidopsis thaliana]	0.680705	1.20115	0.660706	2.50058	1.96122	1.8478	0.402967	-1.31127	0.0058591	down	yes
AT3G54560	GO:0000786(nucleosome);GO:0000790(nuclear chromatin);GO:0003677(DNA binding);GO:0005515(protein binding);GO:0005634(nucleus);GO:0006342(chromatin silencing);GO:0006970(response to osmotic stress);GO:0009908(flower development);GO:0010468(regulation of gene expression);GO:0016048(detection of temperature stimulus);GO:0042742(defense response to bacterium);GO:0044030(regulation of DNA methylation);…	NA	histone H2A variant 1 isoform X1 [Brassica napus];hypothetical protein CARUB_v10018149mg, partial [Capsella rubella]	2.81699	5.53243	3.89433	7.5422	5.88436	12.8072	0.466717	-1.09938	0.00592692	down	yes
AT4G07995	NA	NA		2.42823	3.40547	2.06816	7.57228	4.36193	5.92027	0.442571	-1.17602	0.00614496	down	yes
AT3G49320	GO:0008150(biological_process);GO:0016787(hydrolase activity);GO:0016787(hydrolase activity)	NA	Metal-dependent protein hydrolase [Arabidopsis thaliana]	0.668543	0.855894	0.266014	2.23745	3.78922	0.744133	0.264437	-1.91901	0.00623743	down	yes
AT5G41320	GO:0003674(molecular_function);GO:0005634(nucleus);GO:0008150(biological_process);GO:0008150(biological_process)	NA	stress response NST1-like protein [Arabidopsis thaliana]	0.519035	0.384378	0.13574	2.40948	1.40286	0.457368	0.243378	-2.03873	0.00629013	down	yes
AT3G52720	GO:0004089(carbonate dehydratase activity);GO:0005737(cytoplasm);GO:0005783(endoplasmic reticulum);GO:0006730(one-carbon metabolic process);GO:0008270(zinc ion binding);GO:0009570(chloroplast stroma);GO:0009570(chloroplast stroma)	00910(Nitrogen metabolism);00910(Nitrogen metabolism)	alpha carbonic anhydrase 1 [Arabidopsis thaliana]	2.71702	4.84693	6.48683	9.90775	13.7305	4.72908	0.495315	-1.01358	0.00633122	down	yes
AT2G02240	GO:0003674(molecular_function);GO:0005634(nucleus);GO:0009793(embryo development ending in seed dormancy)	NA	F-box family protein [Arabidopsis thaliana]	0.085562	0.062896	0.403142	0.8737	0.952274	0.746216	0.214448	-2.2213	0.00646468	down	yes
AT4G01895	GO:0003674(molecular_function);GO:0005634(nucleus);GO:0006355(regulation of transcription, DNA-templated);GO:0010112(regulation of systemic acquired resistance)	NA	systemic acquired resistance (SAR) regulator protein NIMIN-1-like protein [Arabidopsis thaliana]	1.43733	2.15985	1.07658	5.03479	6.78222	3.10492	0.313214	-1.67478	0.0064669	down	yes
AT5G02460	GO:0003677(DNA binding);GO:0003700(DNA binding transcription factor activity);GO:0005634(nucleus);GO:0006351(transcription, DNA-templated);GO:0006355(regulation of transcription, DNA-templated);GO:0046872(metal ion binding)	NA	Dof-type zinc finger DNA-binding family protein [Arabidopsis thaliana]	0.220636	0.361711	0.162075	0.780015	1.09116	0.647553	0.295554	-1.75851	0.00647054	down	yes
AT1G01520	GO:0003677(DNA binding);GO:0003700(DNA binding transcription factor activity);GO:0005634(nucleus);GO:0006351(transcription, DNA-templated);GO:0006355(regulation of transcription, DNA-templated);GO:0009651(response to salt stress);GO:0009651(response to salt stress)	04712(Circadian rhythm - plant);04712(Circadian rhythm - plant)	Homeodomain-like superfamily protein [Arabidopsis thaliana];Contains similarity to a dehydrogenase from Arabidopsis thaliana gb|Y12776 and contains a D-isomer specific 2-hydroxyacid dehydrogenases PF|00389 and Myb-like DNA binding PF|00249 domains. ESTs gb|Z48385, gb|Z48386 come from this gene [Arabidopsis thaliana]	0.385661	0.204248	0.740807	3.07806	1.5466	0.72454	0.248769	-2.00712	0.00648774	down	yes
AT4G27280	GO:0005509(calcium ion binding);GO:0005886(plasma membrane);GO:0080167(response to karrikin)	NA	Calcium-binding EF-hand family protein [Arabidopsis thaliana]	34.3035	38.8352	10.2669	49.0539	40.7427	83.0211	0.482621	-1.05104	0.00654466	down	yes
AT2G32210	GO:0003674(molecular_function);GO:0008150(biological_process);GO:0016021(integral component of membrane);GO:0016021(integral component of membrane)	NA	cysteine-rich/transmembrane domain A-like protein [Arabidopsis thaliana]	0.94626	1.3036	0.0001	5.52224	7.86695	2.03914	0.145833	-2.77761	0.00667526	down	yes
AT2G32190	GO:0003674(molecular_function);GO:0008150(biological_process);GO:0016021(integral component of membrane);GO:0016021(integral component of membrane)	NA	cysteine-rich/transmembrane domain A-like protein [Arabidopsis thaliana]	0.390296	0.567827	0.0842097	2.51667	3.7518	0.14496	0.162523	-2.62128	0.00670257	down	yes
ATCG00140	GO:0009536(plastid)	00190(Oxidative phosphorylation);00195(Photosynthesis)	ATP synthase CF0 C subunit [Arabidopsis thaliana]	3.58842	4.33577	6.93517	32.4981	5.71523	14.1071	0.284007	-1.816	0.00670803	down	yes
AT1G06490	GO:0000148(1,3-beta-D-glucan synthase complex);GO:0003843(1,3-beta-D-glucan synthase activity);GO:0005886(plasma membrane);GO:0005886(plasma membrane)	NA	glucan synthase-like 7 [Arabidopsis thaliana]	0.013182	0.017119	0.091115	0.172402	0.215679	0.181603	0.213129	-2.2302	0.006763	down	yes
AT4G05020	GO:0003954(NADH dehydrogenase activity);GO:0005739(mitochondrion);GO:0005739(mitochondrion)	NA	NAD(P)H dehydrogenase B2 [Arabidopsis thaliana]	2.27967	1.56403	2.20723	4.96961	10.4324	1.23589	0.363684	-1.45924	0.00688477	down	yes
AT4G17610	GO:0001510(RNA methylation);GO:0003723(RNA binding);GO:0006396(RNA processing);GO:0008168(methyltransferase activity);GO:0008173(RNA methyltransferase activity);GO:0008173(RNA methyltransferase activity)	NA	tRNA/rRNA methyltransferase (SpoU) family protein [Arabidopsis thaliana]	0.247803	0.783098	0.34356	1.1099	1.17299	0.930455	0.427735	-1.22521	0.00688693	down	yes
AT3G59670	GO:0003746(translation elongation factor activity);GO:0005634(nucleus);GO:0006414(translational elongation)	NA	elongation factor [Arabidopsis thaliana]	1.4827	2.17142	0.847119	3.74235	3.74418	2.55833	0.448114	-1.15806	0.00693705	down	yes
ATMG01390	GO:0003674(molecular_function);GO:0005575(cellular_component);GO:0008150(biological_process)	NA	hypothetical protein GOBAR_AA31648 [Gossypium barbadense]	27.8697	17.1022	17.0292	120.318	23.8171	20.4399	0.376736	-1.40838	0.00694734	down	yes
AT4G34590	GO:0003677(DNA binding);GO:0003700(DNA binding transcription factor activity);GO:0005515(protein binding);GO:0005634(nucleus);GO:0006351(transcription, DNA-templated);GO:0006355(regulation of transcription, DNA-templated);GO:0009744(response to sucrose);GO:0017148(negative regulation of translation);GO:0043565(sequence-specific DNA binding);GO:0045893(positive regulation of transcription, DNA-tem…	NA	G-box binding factor 6 [Arabidopsis thaliana]	1.53773	2.2418	1.23786	5.84634	4.75403	2.04668	0.396725	-1.33379	0.00694761	down	yes
AT1G60850	GO:0000428(DNA-directed RNA polymerase complex);GO:0001054(RNA polymerase I activity);GO:0001056(RNA polymerase III activity);GO:0003677(DNA binding);GO:0003899(DNA-directed 5'-3' RNA polymerase activity);GO:0005634(nucleus);GO:0005666(DNA-directed RNA polymerase III complex);GO:0005730(nucleolus);GO:0005736(DNA-directed RNA polymerase I complex);GO:0006351(transcription, DNA-templated);GO:004698…	00230(Purine metabolism);00240(Pyrimidine metabolism);03020(RNA polymerase);03020(RNA polymerase)	DNA-directed RNA polymerase family protein [Arabidopsis thaliana]	2.47637	3.81208	1.82118	6.29268	5.9836	4.04969	0.496732	-1.00946	0.00697201	down	yes
AT4G01490	GO:0003676(nucleic acid binding);GO:0003723(RNA binding);GO:0003964(RNA-directed DNA polymerase activity);GO:0005739(mitochondrion);GO:0006278(RNA-dependent DNA biosynthetic process)	00500(Starch and sucrose metabolism);00460(Cyanoamino acid metabolism);00940(Phenylpropanoid biosynthesis)	hypothetical protein AXX17_AT4G21170 [Arabidopsis thaliana]	0.105481	0.376924	0.314533	0.641291	0.964008	0.685113	0.347945	-1.52307	0.00710295	down	yes
AT1G59990	GO:0003676(nucleic acid binding);GO:0003723(RNA binding);GO:0004004(ATP-dependent RNA helicase activity);GO:0004386(helicase activity);GO:0005524(ATP binding);GO:0005730(nucleolus);GO:0008026(ATP-dependent helicase activity);GO:0009507(chloroplast);GO:0010501(RNA secondary structure unwinding);GO:0010501(RNA secondary structure unwinding)	NA	DEA(D/H)-box RNA helicase family protein [Arabidopsis thaliana]	4.14966	12.3694	3.57808	17.3163	9.17606	14.1122	0.494947	-1.01466	0.00717051	down	yes
AT5G08640	GO:0005515(protein binding);GO:0005634(nucleus);GO:0005737(cytoplasm);GO:0009733(response to auxin);GO:0009813(flavonoid biosynthetic process);GO:0031418(L-ascorbic acid binding);GO:0045431(flavonol synthase activity);GO:0045486(naringenin 3-dioxygenase activity);GO:0046872(metal ion binding);GO:0055114(oxidation-reduction process);GO:0080167(response to karrikin);GO:0080167(response to karrikin)	00941(Flavonoid biosynthesis);00941(Flavonoid biosynthesis)	flavonol synthase 1 [Arabidopsis thaliana]	0.182964	0.144766	0.301852	1.34643	0.304407	0.896562	0.247146	-2.01656	0.00719036	down	yes
AT3G59650	GO:0003735(structural constituent of ribosome);GO:0005762(mitochondrial large ribosomal subunit);GO:0005762(mitochondrial large ribosomal subunit)	NA	mitochondrial ribosomal protein L51/S25/CI-B8 family protein [Arabidopsis thaliana]	4.60438	5.66669	2.28811	9.85939	8.52012	8.50748	0.46711	-1.09817	0.00725611	down	yes
AT5G53700	GO:0003676(nucleic acid binding);GO:0005575(cellular_component);GO:0008150(biological_process);GO:0008150(biological_process)	NA	RNA-binding (RRM/RBD/RNP motifs) family protein [Arabidopsis thaliana]	0.070131	0.357405	0.0402163	0.883359	1.14911	0.301437	0.200416	-2.31893	0.00726077	down	yes
AT5G51440	GO:0003674(molecular_function);GO:0005739(mitochondrion);GO:0009408(response to heat)	04141(Protein processing in endoplasmic reticulum)	HSP20-like chaperones superfamily protein [Arabidopsis thaliana]	0.0001	0.200504	0.0001	1.09701	4.89668	0.0001	0.0334853	-4.90033	0.00744005	down	yes
AT2G12462	GO:0003674(molecular_function);GO:0005575(cellular_component);GO:0008150(biological_process)	NA	sterile alpha motif (SAM) domain protein [Arabidopsis thaliana]	1.76368	5.243	4.08759	7.59112	7.42816	9.51203	0.45225	-1.14481	0.00745299	down	yes
AT1G19640	GO:0005634(nucleus);GO:0005737(cytoplasm);GO:0009611(response to wounding);GO:0009694(jasmonic acid metabolic process);GO:0009695(jasmonic acid biosynthetic process);GO:0009867(jasmonic acid mediated signaling pathway);GO:0030795(jasmonate O-methyltransferase activity);GO:0031408(oxylipin biosynthetic process);GO:0032259(methylation);GO:0102078(methyl jasmonate methylesterase activity)	00592(alpha-Linolenic acid metabolism)	jasmonic acid carboxyl methyltransferase [Arabidopsis thaliana]	0.197737	0.111404	0.0001	0.248706	0.961257	0.759166	0.157045	-2.67075	0.00745583	down	yes
AT1G02690	GO:0005634(nucleus);GO:0005643(nuclear pore);GO:0005654(nucleoplasm);GO:0005737(cytoplasm);GO:0005829(cytosol);GO:0006606(protein import into nucleus);GO:0006607(NLS-bearing protein import into nucleus);GO:0006886(intracellular protein transport);GO:0008139(nuclear localization sequence binding);GO:0015031(protein transport);GO:0015031(protein transport)	NA	importin alpha isoform 6 [Arabidopsis thaliana]	0.627697	0.94718	1.03783	2.22956	2.2835	1.79243	0.414355	-1.27106	0.00749918	down	yes
AT4G34135	GO:0008194(UDP-glycosyltransferase activity);GO:0016740(transferase activity);GO:0033836(flavonol 7-O-beta-glucosyltransferase activity);GO:0035251(UDP-glucosyltransferase activity);GO:0043231(intracellular membrane-bounded organelle);GO:0047893(flavonol 3-O-glucosyltransferase activity);GO:0051555(flavonol biosynthetic process);GO:0051707(response to other organism);GO:0080043(quercetin 3-O-gluc…	00906(Carotenoid biosynthesis);00906(Carotenoid biosynthesis)	UDP-glucosyltransferase 73B2 [Arabidopsis thaliana]	2.58891	1.54545	1.94856	3.8481	9.78378	1.82871	0.393447	-1.34576	0.00753805	down	yes
AT3G50770	GO:0005509(calcium ion binding);GO:0008150(biological_process)	04626(Plant-pathogen interaction)	calmodulin-like 41 [Arabidopsis thaliana]	10.0212	25.4538	1.50398	53.491	79.465	9.19033	0.260148	-1.9426	0.00759802	down	yes
AT3G13080	GO:0000325(plant-type vacuole);GO:0005524(ATP binding);GO:0005773(vacuole);GO:0005774(vacuolar membrane);GO:0005886(plasma membrane);GO:0008559(xenobiotic transmembrane transporting ATPase activity);GO:0009506(plasmodesma);GO:0010290(chlorophyll catabolite transmembrane transporter activity);GO:0015431(glutathione S-conjugate-exporting ATPase activity);GO:0016021(integral component of membrane);G…	02010(ABC transporters);02010(ABC transporters)	multidrug resistance-associated protein 3 [Arabidopsis thaliana]	3.67116	2.21504	2.37216	3.38382	18.2189	2.13072	0.347962	-1.523	0.00761842	down	yes
AT4G30290	GO:0005576(extracellular region);GO:0005618(cell wall);GO:0008283(cell proliferation);GO:0010411(xyloglucan metabolic process);GO:0016762(xyloglucan:xyloglucosyl transferase activity);GO:0016798(hydrolase activity, acting on glycosyl bonds);GO:0033946(xyloglucan-specific endo-beta-1,4-glucanase activity);GO:0042546(cell wall biogenesis);GO:0048046(apoplast);GO:0071365(cellular response to auxin s…	NA	xyloglucan endotransglucosylase/hydrolase 19 [Arabidopsis thaliana]	3.15678	2.65309	1.79974	9.29087	2.61742	6.38122	0.416064	-1.26512	0.00764865	down	yes
AT4G37730	GO:0003677(DNA binding);GO:0003700(DNA binding transcription factor activity);GO:0005634(nucleus);GO:0006355(regulation of transcription, DNA-templated)	NA	basic leucine-zipper 7 [Arabidopsis thaliana]	0.215872	0.239585	0.318485	0.823896	1.16096	0.638033	0.295073	-1.76086	0.00779032	down	yes
AT2G25620	GO:0004722(protein serine/threonine phosphatase activity);GO:0005515(protein binding);GO:0005634(nucleus);GO:0005737(cytoplasm);GO:0005829(cytosol);GO:0006470(protein dephosphorylation);GO:0046872(metal ion binding);GO:0050688(regulation of defense response to virus);GO:0050688(regulation of defense response to virus)	NA	DNA-binding protein phosphatase 1 [Arabidopsis thaliana]	1.29211	2.82307	1.36288	3.92825	3.54736	3.96205	0.478949	-1.06206	0.00790983	down	yes
AT5G48470	GO:0005515(protein binding);GO:0006355(regulation of transcription, DNA-templated);GO:0009507(chloroplast);GO:0009658(chloroplast organization);GO:0042644(chloroplast nucleoid)	NA	hypothetical protein AT5G48470 [Arabidopsis thaliana]	2.67144	10.63	2.34435	14.1858	9.29574	12.1978	0.438511	-1.18932	0.00802142	down	yes
AT1G70000	GO:0003676(nucleic acid binding);GO:0003677(DNA binding);GO:0003682(chromatin binding);GO:0003700(DNA binding transcription factor activity);GO:0005634(nucleus);GO:0006351(transcription, DNA-templated);GO:0006355(regulation of transcription, DNA-templated);GO:0008270(zinc ion binding);GO:0009651(response to salt stress);GO:0009723(response to ethylene);GO:0009733(response to auxin);GO:0009737(res…	NA	myb-like transcription factor family protein [Arabidopsis thaliana]	2.64373	1.20154	3.16347	5.37087	8.64563	2.88438	0.414696	-1.26987	0.00805987	down	yes
AT1G28395	GO:0000741(karyogamy);GO:0003674(molecular_function);GO:0005739(mitochondrion);GO:0005739(mitochondrion)	NA	hypothetical protein AT1G28395 [Arabidopsis thaliana]	4.27421	5.93206	2.31511	10.8709	7.15773	7.29163	0.49452	-1.0159	0.00827697	down	yes
AT2G01120	GO:0003688(DNA replication origin binding);GO:0005664(nuclear origin of replication recognition complex);GO:0006270(DNA replication initiation);GO:0006270(DNA replication initiation)	NA	putative origin recognition complex subunit 4 [Arabidopsis thaliana];origin recognition complex subunit 4 [Arabidopsis thaliana]	1.13366	1.8529	1.63894	3.77293	3.12296	3.1383	0.460974	-1.11724	0.00828432	down	yes
AT2G14230	NA	NA	En/Spm-like transposon protein [Arabidopsis thaliana]	0.204255	0.140587	0.498595	1.6414	0.409791	1.19492	0.25983	-1.94436	0.00829313	down	yes
ATCG00040	GO:0009536(plastid)	NA	matK (chloroplast) [Arabidopsis thaliana]	0.298393	0.18688	0.482251	3.25308	0.422097	0.624122	0.225042	-2.15173	0.00867905	down	yes
AT4G26780	GO:0000774(adenyl-nucleotide exchange factor activity);GO:0001405(presequence translocase-associated import motor);GO:0005507(copper ion binding);GO:0005739(mitochondrion);GO:0005759(mitochondrial matrix);GO:0006457(protein folding);GO:0009408(response to heat);GO:0009507(chloroplast);GO:0010286(heat acclimation);GO:0030150(protein import into mitochondrial matrix);GO:0042803(protein homodimeriza…	NA	Co-chaperone GrpE family protein [Arabidopsis thaliana]	3.00529	5.61892	1.82978	7.8286	7.72578	5.61349	0.493862	-1.01782	0.00892138	down	yes
AT5G67200	GO:0004672(protein kinase activity);GO:0004674(protein serine/threonine kinase activity);GO:0005524(ATP binding);GO:0005886(plasma membrane);GO:0006468(protein phosphorylation);GO:0007169(transmembrane receptor protein tyrosine kinase signaling pathway);GO:0016021(integral component of membrane)	NA	Leucine-rich repeat protein kinase family protein [Arabidopsis thaliana]	0.487951	0.917826	0.757647	1.8167	1.67712	1.76015	0.41177	-1.28009	0.00896626	down	yes
AT5G21140	GO:0000724(double-strand break repair via homologous recombination);GO:0004842(ubiquitin-protein transferase activity);GO:0005515(protein binding);GO:0005634(nucleus);GO:0006301(postreplication repair);GO:0006302(double-strand break repair);GO:0009793(embryo development ending in seed dormancy);GO:0016567(protein ubiquitination);GO:0030915(Smc5-Smc6 complex)	NA	embryo defective 1379 [Arabidopsis thaliana]	0.712722	0.601627	0.48977	2.07106	1.96215	1.14676	0.348287	-1.52165	0.00912168	down	yes
AT4G09030	NA	NA	hypothetical protein AT4G09035, partial [Arabidopsis thaliana]	1.30791	3.96929	0.716184	5.1825	7.90441	4.5833	0.33918	-1.55988	0.00917938	down	yes
AT4G20440	GO:0000398(mRNA splicing, via spliceosome);GO:0003723(RNA binding);GO:0005634(nucleus);GO:0005654(nucleoplasm);GO:0005682(U5 snRNP);GO:0005685(U1 snRNP);GO:0005686(U2 snRNP);GO:0005687(U4 snRNP);GO:0005732(small nucleolar ribonucleoprotein complex);GO:0005829(cytosol);GO:0015030(Cajal body);GO:0019013(viral nucleocapsid);GO:0046540(U4/U6 x U5 tri-snRNP complex);GO:0071004(U2-type prespliceosome);…	03040(Spliceosome);03040(Spliceosome)	hypothetical protein ARALYDRAFT_492815 [Arabidopsis lyrata subsp. lyrata]	1.4916	2.53108	4.35023	4.68473	8.4377	4.79061	0.467419	-1.09721	0.00935972	down	yes
AT1G24580	GO:0005634(nucleus);GO:0008270(zinc ion binding);GO:0061630(ubiquitin protein ligase activity)	NA	RING/U-box superfamily protein [Arabidopsis thaliana]	0.390638	0.884587	0.966154	3.38555	1.40783	2.25728	0.317897	-1.65337	0.00979837	down	yes
AT2G40010	GO:0003735(structural constituent of ribosome);GO:0005515(protein binding);GO:0005737(cytoplasm);GO:0005794(Golgi apparatus);GO:0005840(ribosome);GO:0006412(translation);GO:0006414(translational elongation);GO:0022626(cytosolic ribosome);GO:0042254(ribosome biogenesis)	03010(Ribosome)	Ribosomal protein L10 family protein [Arabidopsis thaliana]	0.335985	2.41502	0.891316	4.57183	3.12623	3.06651	0.338362	-1.56336	0.00982611	down	yes
AT2G20635	GO:0005634(nucleus)	NA	protein kinase and Mad3-BUB1-I domain-containing protein [Arabidopsis thaliana]	0.568169	0.518799	0.133549	0.82921	1.78592	1.40985	0.303236	-1.72149	0.00991337	down	yes
ATCG00330	GO:0003735(structural constituent of ribosome);GO:0006412(translation);GO:0015935(small ribosomal subunit)	03010(Ribosome)	ribosomal protein S14 [Arabidopsis thaliana]	9.12202	6.4059	10.9552	52.2764	9.86496	12.788	0.35344	-1.50046	0.00999942	down	yes
AT2G13610	GO:0005524(ATP binding);GO:0005886(plasma membrane);GO:0016021(integral component of membrane);GO:0042626(ATPase activity, coupled to transmembrane movement of substances);GO:0055085(transmembrane transport)	02010(ABC transporters)	ABC-2 type transporter family protein [Arabidopsis thaliana]	0.978635	2.64762	1.9998	3.64644	2.62433	5.75634	0.467781	-1.09609	0.0100079	down	yes
AT3G48500	GO:0005634(nucleus);GO:0005829(cytosol);GO:0009295(nucleoid);GO:0009507(chloroplast);GO:0009508(plastid chromosome);GO:0009570(chloroplast stroma);GO:0009570(chloroplast stroma)	NA	Nucleic acid-binding, OB-fold-like protein [Arabidopsis thaliana]	5.89535	16.7013	4.33975	23.6559	8.33581	26.6208	0.459568	-1.12165	0.0101142	down	yes
AT4G14200	GO:0005634(nucleus);GO:0008150(biological_process)	NA	Pentatricopeptide repeat (PPR) superfamily protein [Arabidopsis thaliana]	0.315286	1.28402	0.740932	2.11523	1.36092	2.55822	0.387818	-1.36655	0.0101292	down	yes
AT1G62710	GO:0004197(cysteine-type endopeptidase activity);GO:0005773(vacuole);GO:0006508(proteolysis);GO:0006624(vacuolar protein processing);GO:0051603(proteolysis involved in cellular protein catabolic process)	NA	beta vacuolar processing enzyme [Arabidopsis thaliana]	2.74846	1.11319	1.58128	4.56923	6.04608	2.26955	0.422429	-1.24322	0.0101668	down	yes
AT1G55205	GO:0003674(molecular_function);GO:0008150(biological_process);GO:0008150(biological_process)	NA	hypothetical protein AT1G55205 [Arabidopsis thaliana]	0.536962	1.22502	0.381187	3.05974	1.64142	1.95808	0.321834	-1.63561	0.0102772	down	yes
AT3G04770	GO:0000028(ribosomal small subunit assembly);GO:0000447(endonucleolytic cleavage in ITS1 to separate SSU-rRNA from 5.8S rRNA and LSU-rRNA from tricistronic rRNA transcript (SSU-rRNA, 5.8S rRNA, LSU-rRNA));GO:0000461(endonucleolytic cleavage to generate mature 3'-end of SSU-rRNA from (SSU-rRNA, 5.8S rRNA, LSU-rRNA));GO:0003729(mRNA binding);GO:0003735(structural constituent of ribosome);GO:0005634…	03010(Ribosome);03010(Ribosome)	40s ribosomal protein SA B [Arabidopsis thaliana]	1.03877	2.66746	1.4578	4.55772	5.1632	2.39601	0.426184	-1.23045	0.0103889	down	yes
AT1G31760	GO:0003674(molecular_function);GO:0005634(nucleus);GO:0043504(mitochondrial DNA repair);GO:0097552(mitochondrial double-strand break repair via homologous recombination)	NA	SWIB/MDM2 domain superfamily protein [Arabidopsis thaliana]	0.150507	0.258233	0.787063	1.75501	1.5907	0.966452	0.277309	-1.85043	0.0104496	down	yes
AT5G22100	GO:0003963(RNA-3'-phosphate cyclase activity)	03008(Ribosome biogenesis in eukaryotes)	RNA cyclase family protein [Arabidopsis thaliana]	2.89213	3.64673	1.48046	5.69705	7.14029	3.87185	0.479935	-1.05909	0.0108649	down	yes
AT1G51380	GO:0003676(nucleic acid binding);GO:0003723(RNA binding);GO:0004386(helicase activity);GO:0005524(ATP binding);GO:0005634(nucleus);GO:0006364(rRNA processing);GO:0008026(ATP-dependent helicase activity);GO:0008380(RNA splicing);GO:0008380(RNA splicing)	03040(Spliceosome);03013(RNA transport);03015(mRNA surveillance pathway);03015(mRNA surveillance pathway)	DEA(D/H)-box RNA helicase family protein [Arabidopsis thaliana]	0.300925	0.281069	0.0001	1.06329	2.07487	0.402755	0.164391	-2.6048	0.0109661	down	yes
AT4G08555	GO:0003674(molecular_function);GO:0005575(cellular_component);GO:0008150(biological_process)	NA	hypothetical protein AT4G08555 [Arabidopsis thaliana]	1.50371	0.995984	0.16782	2.14978	8.79736	1.34585	0.216995	-2.20427	0.0109675	down	yes
AT5G17460	GO:0016021(integral component of membrane);GO:0016021(integral component of membrane)	00670(One carbon pool by folate);00970(Aminoacyl-tRNA biosynthesis);00970(Aminoacyl-tRNA biosynthesis)	glutamyl-tRNA (Gln) amidotransferase subunit C [Arabidopsis thaliana]	0.406569	1.20796	0.400581	0.988833	2.57007	2.0862	0.356966	-1.48614	0.0110338	down	yes
AT1G16790	GO:0003674(molecular_function);GO:0005840(ribosome);GO:0008150(biological_process);GO:0009507(chloroplast);GO:0009535(chloroplast thylakoid membrane);GO:0009536(plastid);GO:0009941(chloroplast envelope)	NA	ribosomal protein-like protein [Arabidopsis thaliana]	4.68756	4.6022	1.27009	9.46934	6.36106	8.49696	0.434073	-1.20399	0.0110686	down	yes
AT4G04940	GO:0000166(nucleotide binding);GO:0003824(catalytic activity);GO:0005634(nucleus);GO:0006364(rRNA processing);GO:0032040(small-subunit processome);GO:0034388(Pwp2p-containing subcomplex of 90S preribosome);GO:0080008(Cul4-RING E3 ubiquitin ligase complex);GO:0080008(Cul4-RING E3 ubiquitin ligase complex)	03008(Ribosome biogenesis in eukaryotes);03008(Ribosome biogenesis in eukaryotes)	transducin family protein / WD-40 repeat family protein [Arabidopsis thaliana]	0.919698	1.44486	0.154679	2.56704	3.39463	1.37066	0.343579	-1.54129	0.0113465	down	yes
AT5G03170	GO:0005886(plasma membrane);GO:0009834(plant-type secondary cell wall biogenesis);GO:0031225(anchored component of membrane)	NA	FASCICLIN-like arabinogalactan-protein 11 [Arabidopsis thaliana]	0.990735	2.08251	1.14421	3.2114	2.61329	5.61485	0.368673	-1.43958	0.0114847	down	yes
AT3G03270	GO:0005515(protein binding);GO:0005737(cytoplasm);GO:0005886(plasma membrane);GO:0006950(response to stress);GO:0016020(membrane);GO:0016787(hydrolase activity);GO:0043621(protein self-association);GO:0043621(protein self-association)	NA	Adenine nucleotide alpha hydrolases-like superfamily protein [Arabidopsis thaliana]	1.75733	1.73607	1.42646	3.29122	4.35395	2.39529	0.490003	-1.02914	0.0115276	down	yes
AT2G44880	GO:0003723(RNA binding);GO:0004519(endonuclease activity);GO:0005739(mitochondrion);GO:0009451(RNA modification);GO:0043231(intracellular membrane-bounded organelle);GO:0043231(intracellular membrane-bounded organelle)	NA	Pentatricopeptide repeat (PPR-like) superfamily protein [Arabidopsis thaliana]	0.100454	0.162513	0.083119	0.547303	0.79951	0.0887274	0.241084	-2.05239	0.0115606	down	yes
AT2G24110	GO:0003735(structural constituent of ribosome);GO:0005737(cytoplasm);GO:0005829(cytosol);GO:0006412(translation);GO:0016020(membrane);GO:0019843(rRNA binding);GO:0022627(cytosolic small ribosomal subunit)	03010(Ribosome)	hypothetical protein AXX17_AT2G19730 [Arabidopsis thaliana]	0.628328	0.605182	0.639792	2.28234	1.60767	1.82356	0.327869	-1.60881	0.0116414	down	yes
AT3G50890	GO:0003677(DNA binding);GO:0003700(DNA binding transcription factor activity);GO:0005515(protein binding);GO:0005634(nucleus);GO:0006351(transcription, DNA-templated);GO:0006355(regulation of transcription, DNA-templated);GO:0046872(metal ion binding)	NA	homeobox protein 28 [Arabidopsis thaliana]	0.631018	0.662146	0.506708	2.40235	1.00677	1.70928	0.351648	-1.5078	0.0123823	down	yes
AT3G50760	GO:0000139(Golgi membrane);GO:0000271(polysaccharide biosynthetic process);GO:0005794(Golgi apparatus);GO:0016021(integral component of membrane);GO:0016051(carbohydrate biosynthetic process);GO:0016757(transferase activity, transferring glycosyl groups);GO:0016758(transferase activity, transferring hexosyl groups);GO:0045489(pectin biosynthetic process);GO:0047262(polygalacturonate 4-alpha-galac…	NA	galacturonosyltransferase-like 2 [Arabidopsis thaliana]	0.9841	2.16991	1.79659	3.23269	5.05038	2.73094	0.449482	-1.15366	0.0125119	down	yes
AT1G80690	GO:0003674(molecular_function);GO:0005737(cytoplasm);GO:0008150(biological_process);GO:0008150(biological_process)	NA	PPPDE putative thiol peptidase family protein [Arabidopsis thaliana]	1.48075	2.66997	1.59885	4.62393	3.34912	4.21833	0.471609	-1.08434	0.0126486	down	yes
AT2G47010	GO:0016301(kinase activity);GO:0016310(phosphorylation);GO:0016310(phosphorylation)	NA	calcium/calcium/calmodulin-dependent Serine/Threonine-kinase [Arabidopsis thaliana]	0.334747	0.535471	0.625608	1.13331	1.53098	1.26022	0.38115	-1.39157	0.0127106	down	yes
AT1G23530	GO:0003674(molecular_function);GO:0005634(nucleus);GO:0008150(biological_process);GO:0016021(integral component of membrane)	NA	transmembrane protein [Arabidopsis thaliana]	0.460148	0.326556	0.21486	1.04965	1.21973	0.880068	0.318013	-1.65284	0.012859	down	yes
AT1G69580	GO:0003700(DNA binding transcription factor activity);GO:0005634(nucleus);GO:0006355(regulation of transcription, DNA-templated);GO:0006355(regulation of transcription, DNA-templated)	04933(AGE-RAGE signaling pathway in diabetic complications);04933(AGE-RAGE signaling pathway in diabetic complications)	Homeodomain-like superfamily protein [Arabidopsis thaliana]	1.84378	2.15766	1.14241	4.09329	3.56729	2.94959	0.484804	-1.04453	0.0130061	down	yes
[truncated: 738 more rows]
